# Supplementary material for: The triple-isotope calibration approach: a universal and standard-free calibration approach for obtaining absolute isotope ratios of multi-isotopic elements
Source: Anal Bioanal Chem. 2020 Nov 17;413(3):821–6. doi: 10.1007/s00216-020-03050-4 (PMC7808992; doi:10.1007/s00216-020-03050-4)
Supplement: Supplementary file 2 — (XLSX 251 kb) [file 216_2020_3050_MOESM2_ESM.xlsx]

## Sheet: Pb TIMS
MC-TIMS Sector 54 @BAM
outlier marked red, will be removed from further calculations
	Sample	Parameter	Description	Block	207Pb/206Pb	SE	208Pb/206Pb	SE			ln(207Pb/206Pb)	ln(208Pb/206Pb)
	NIST SRM 981	loaded analyte mass	10 ng	1	0.913898	2.78683e-05	2.16411	4.05358e-05			-0.0900363	0.772008
	NIST SRM 981			2	0.913968	2.21706e-05	2.16422	4.34523e-05			-0.08996	0.77206
	NIST SRM 981			3	0.913988	2.22664e-05	2.16438	4.21534e-05			-0.0899373	0.772134
	NIST SRM 981			4	0.914016	2.99166e-05	2.16456	5.10929e-05			-0.0899076	0.772219
	NIST SRM 981			5	0.914063	2.18199e-05	2.16481	3.76037e-05			-0.0898559	0.772332
	NIST SRM 981			6	0.914125	1.94113e-05	2.16501	3.39919e-05			-0.0897883	0.772423
	NIST SRM 981			7	0.914129	1.90243e-05	2.16534	6.37248e-05			-0.0897835	0.772575
	NIST SRM 981			8	0.914259	2.47827e-05	2.16546	4.81641e-05			-0.089641	0.772635
	NIST SRM 981			9	0.914232	2.42709e-05	2.16582	5.76007e-05			-0.0896708	0.772799
	NIST SRM 981			10	0.914442	2.25513e-05	2.16651	5.46815e-05			-0.0894417	0.773117
	NIST SRM 981			11	0.914403	2.40056e-05	2.16691	5.50176e-05			-0.0894843	0.773303
	NIST SRM 981			12	0.914643	2.40811e-05	2.16781	6.44093e-05			-0.0892211	0.773718
	NIST SRM 981	loaded analyte mass	10 ng	1	0.915316	7.47992e-05	2.17031	0.000336666
	NIST SRM 981			2	0.914115	2.73743e-05	2.1647	6.89039e-05			-0.0897988	0.772283
	NIST SRM 981			3	0.914031	1.45123e-05	2.16478	4.81849e-05			-0.0898907	0.772319
	NIST SRM 981			4	0.913937	2.44259e-05	2.16457	4.78448e-05			-0.0899934	0.772223
	NIST SRM 981			5	0.913967	1.97961e-05	2.16449	6.13323e-05			-0.0899603	0.772186
	NIST SRM 981			6	0.914179	4.13848e-05	2.16625	0.000172279
	NIST SRM 981			7	0.914259	0.00114429	2.17457	0.00236132
	NIST SRM 981	loaded analyte mass	10 ng	1	0.913847	1.9991e-05	2.16372	5.52538e-05			-0.090092	0.77183
	NIST SRM 981			2	0.913912	1.8752e-05	2.16406	5.11393e-05			-0.0900209	0.771985
	NIST SRM 981			3	0.913975	2.34708e-05	2.1644	4.02977e-05			-0.0899526	0.772144
	NIST SRM 981			4	0.913985	2.44946e-05	2.16452	4.78117e-05			-0.0899415	0.772197
	NIST SRM 981			5	0.914079	2.63023e-05	2.16478	5.95741e-05			-0.0898388	0.77232
	NIST SRM 981			6	0.913993	2.31669e-05	2.16477	4.66889e-05			-0.0899323	0.772316
	NIST SRM 981			7	0.914075	1.93956e-05	2.16498	3.90754e-05			-0.0898423	0.772411
	NIST SRM 981			8	0.914108	2.70135e-05	2.16515	3.6413e-05			-0.0898063	0.772488
	NIST SRM 981			9	0.914135	1.80319e-05	2.16552	4.16977e-05			-0.0897768	0.772661
	NIST SRM 981			10	0.914361	2.12523e-05	2.16636	5.83711e-05			-0.0895303	0.773047
	NIST SRM 981			11	0.914527	3.54e-05	2.16756	0.000106304			-0.0893479	0.773603
	NIST SRM 981			12	0.914946	3.9951e-05	2.16991	0.00017122
	NIST SRM 981	loaded analyte mass	10 ng	1	0.914396	4.46528e-05	2.16586	0.000174337
	NIST SRM 981			2	0.913724	3.08529e-05	2.16305	8.27129e-05			-0.0902263	0.771521
	NIST SRM 981			3	0.913744	2.8906e-05	2.16288	4.20507e-05			-0.0902045	0.771441
	NIST SRM 981			4	0.913726	2.2204e-05	2.16313	4.40375e-05			-0.0902243	0.771556
	NIST SRM 981			5	0.913901	2.26959e-05	2.16362	7.25963e-05			-0.0900325	0.771783
	NIST SRM 981			6	0.914041	2.95634e-05	2.16444	6.25891e-05			-0.0898798	0.772161
	NIST SRM 981			7	0.914201	3.31429e-05	2.16552	0.000104082			-0.0897053	0.772662
	NIST SRM 981			8	0.914694	3.25725e-05	2.16782	0.000143107
	NIST SRM 981			9	0.913834	4.43117e-05	2.1638	0.000240772
	NIST SRM 981			10	0.914215	4.74267e-05	2.16555	0.000236614
	NIST SRM 981			11	0.914663	0.000215518	2.17154	0.000565615
	NIST SRM 981	loaded analyte mass	5 ng	1	0.914027	3.0432e-05	2.16397	5.35665e-05			-0.0898953	0.771943
	NIST SRM 981			2	0.913993	2.69026e-05	2.16406	5.19641e-05			-0.0899321	0.771984
	NIST SRM 981			3	0.913883	2.21251e-05	2.16394	3.81703e-05			-0.0900527	0.771931
	NIST SRM 981			4	0.913977	1.91664e-05	2.1641	4.63018e-05			-0.0899502	0.772003
	NIST SRM 981			5	0.914012	1.58883e-05	2.16432	3.46161e-05			-0.0899117	0.772108
	NIST SRM 981			6	0.914084	2.12106e-05	2.16447	5.53425e-05			-0.0898333	0.772177
	NIST SRM 981			7	0.914113	2.28602e-05	2.16495	4.30351e-05			-0.0898015	0.772396
	NIST SRM 981			8	0.914218	1.98768e-05	2.16529	4.29546e-05			-0.089686	0.772553
	NIST SRM 981			9	0.914281	2.56995e-05	2.1656	5.14935e-05			-0.0896169	0.772699
	NIST SRM 981			10	0.9143	2.04251e-05	2.16563	4.99954e-05			-0.0895965	0.772713
	NIST SRM 981			11	0.914273	2.89652e-05	2.16564	5.25003e-05			-0.0896265	0.772717
	NIST SRM 981			12	0.914174	2.41284e-05	2.16567	5.12748e-05			-0.0897345	0.77273
	NIST SRM 981	loaded analyte mass	5 ng	1	0.913948	2.90499e-05	2.16409	5.46687e-05			-0.0899812	0.771999
	NIST SRM 981			2	0.913871	2.36975e-05	2.16386	4.92067e-05			-0.0900663	0.771895
	NIST SRM 981			3	0.91401	2.5092e-05	2.16414	4.70718e-05			-0.0899137	0.772023
	NIST SRM 981			4	0.91404	2.71944e-05	2.16443	4.63604e-05			-0.0898808	0.772155
	NIST SRM 981			5	0.914075	3.06191e-05	2.1647	4.39227e-05			-0.0898425	0.772281
	NIST SRM 981			6	0.914005	2.70316e-05	2.16477	4.86794e-05			-0.0899193	0.772314
	NIST SRM 981			7	0.914197	2.9902e-05	2.16517	5.1087e-05			-0.0897095	0.772498
	NIST SRM 981			8	0.914138	2.80245e-05	2.16522	5.90897e-05			-0.0897735	0.772522
	NIST SRM 981			9	0.914124	2.12966e-05	2.16508	4.05982e-05			-0.0897892	0.772456
	NIST SRM 981			10	0.914104	2.22489e-05	2.16505	4.80722e-05			-0.0898112	0.772445
	NIST SRM 981			11	0.914137	2.17522e-05	2.16522	5.50465e-05			-0.0897746	0.772523
	NIST SRM 981			12	0.914164	2.57535e-05	2.1656	5.31041e-05			-0.0897453	0.772697
	NIST SRM 981	loaded analyte mass	5 ng	1	0.914186	3.70652e-05	2.16502	0.000121799			-0.0897209	0.772428
	NIST SRM 981			2	0.913958	2.25141e-05	2.16402	3.47046e-05			-0.0899702	0.771968
	NIST SRM 981			3	0.914077	3.08865e-05	2.16451	5.2613e-05			-0.0898404	0.772194
	NIST SRM 981			4	0.91417	1.94778e-05	2.16512	7.09409e-05			-0.0897393	0.772474
	NIST SRM 981			5	0.91433	2.49331e-05	2.1659	6.29288e-05			-0.0895636	0.772837
	NIST SRM 981			6	0.914262	3.01659e-05	2.16588	5.42701e-05			-0.0896384	0.772824
	NIST SRM 981			7	0.91451	4.16604e-05	2.16694	0.00012426			-0.0893672	0.773318
	NIST SRM 981			8	0.914795	0.000275413	2.1727	0.00245027
	NIST SRM 981	loaded analyte mass	5 ng	1	0.913717	3.01949e-05	2.16309	5.34237e-05			-0.0902341	0.771539
	NIST SRM 981			2	0.91373	1.71464e-05	2.1631	3.01227e-05			-0.0902207	0.771544
	NIST SRM 981			3	0.913836	2.91067e-05	2.16336	6.27153e-05			-0.0901043	0.771662
	NIST SRM 981			4	0.91376	2.6635e-05	2.16334	4.61237e-05			-0.0901872	0.771653
	NIST SRM 981			5	0.913834	2.32741e-05	2.1636	5.25705e-05			-0.0901067	0.771772
	NIST SRM 981			6	0.913877	2.63995e-05	2.16363	4.99425e-05			-0.0900588	0.771785
	NIST SRM 981			7	0.913802	2.18599e-05	2.16374	3.59698e-05			-0.0901409	0.771837
	NIST SRM 981			8	0.91391	2.52959e-05	2.16389	4.14686e-05			-0.0900234	0.771907
	NIST SRM 981			9	0.913908	1.66996e-05	2.16389	4.32001e-05			-0.0900255	0.771909
	NIST SRM 981			10	0.913962	2.49422e-05	2.16412	3.87855e-05			-0.0899667	0.772012
	NIST SRM 981			11	0.913938	2.19119e-05	2.16414	5.10682e-05			-0.0899927	0.772023
	NIST SRM 981			12	0.913935	2.39846e-05	2.16413	3.67306e-05			-0.0899958	0.772018
	NIST SRM 981	loaded analyte mass	50 ng	1	0.91414	2.0724e-05	2.16466	5.94122e-05			-0.0897715	0.772264
	NIST SRM 981			2	0.914149	1.57498e-05	2.16493	4.1234e-05			-0.0897622	0.772388
	NIST SRM 981			3	0.914076	2.89518e-05	2.16462	5.55943e-05			-0.0898419	0.772243
	NIST SRM 981			4	0.913952	1.99158e-05	2.16422	4.1853e-05			-0.0899772	0.772062
	NIST SRM 981			5	0.913864	2.57234e-05	2.16395	3.28531e-05			-0.0900734	0.771937
	NIST SRM 981			6	0.913809	2.73606e-05	2.16367	4.52678e-05			-0.0901334	0.771804
	NIST SRM 981			7	0.913824	1.58432e-05	2.16371	4.09549e-05			-0.0901173	0.771826
	NIST SRM 981			8	0.913758	2.05222e-05	2.16364	5.2984e-05			-0.0901898	0.771791
	NIST SRM 981			9	0.913851	1.88315e-05	2.16381	3.89361e-05			-0.0900875	0.771872
	NIST SRM 981			10	0.913882	2.59644e-05	2.16387	5.06247e-05			-0.0900541	0.771899
	NIST SRM 981			11	0.913908	2.34125e-05	2.164	5.00769e-05			-0.0900256	0.771959
	NIST SRM 981			12	0.913924	1.99103e-05	2.16414	4.21131e-05			-0.0900081	0.772024
	NIST SRM 981	loaded analyte mass	50 ng	1	0.914206	2.30746e-05	2.16523	6.33631e-05			-0.089699	0.772526
	NIST SRM 981			2	0.914097	2.49057e-05	2.16502	5.92608e-05			-0.0898191	0.772429
	NIST SRM 981			3	0.914037	2.56538e-05	2.16462	5.69374e-05			-0.0898846	0.772245
	NIST SRM 981			4	0.913979	2.24671e-05	2.16431	4.66851e-05			-0.0899481	0.772103
	NIST SRM 981			5	0.91392	2.20393e-05	2.16431	4.23072e-05			-0.0900118	0.772102
	NIST SRM 981			6	0.913945	1.85895e-05	2.16433	4.05529e-05			-0.0899851	0.772112
	NIST SRM 981			7	0.91398	2.30818e-05	2.16452	4.05979e-05			-0.0899464	0.772198
	NIST SRM 981			8	0.914026	1.85541e-05	2.16477	5.63849e-05			-0.089896	0.772312
	NIST SRM 981			9	0.914079	1.88769e-05	2.16494	4.54677e-05			-0.0898383	0.772393
	NIST SRM 981			10	0.914053	2.23095e-05	2.16495	4.79478e-05			-0.0898669	0.772399
	NIST SRM 981			11	0.914075	2.1368e-05	2.16512	3.54738e-05			-0.0898431	0.772476
	NIST SRM 981			12	0.914137	2.08302e-05	2.16523	3.66342e-05			-0.089775	0.772525
	NIST SRM 981	loaded analyte mass	50 ng	1	0.913941	2.91157e-05	2.16357	6.18384e-05			-0.0899893	0.771762
	NIST SRM 981			2	0.913935	1.86879e-05	2.16376	4.33703e-05			-0.0899958	0.77185
	NIST SRM 981			3	0.913924	2.58197e-05	2.16386	5.56489e-05			-0.0900082	0.771896
	NIST SRM 981			4	0.913942	1.96854e-05	2.16403	4.51312e-05			-0.0899881	0.771974
	NIST SRM 981			5	0.914018	2.03623e-05	2.16399	3.50155e-05			-0.0899054	0.771956
	NIST SRM 981			6	0.91398	2.18615e-05	2.16393	4.89549e-05			-0.0899469	0.771925
	NIST SRM 981			7	0.913951	2.11923e-05	2.16393	4.48083e-05			-0.0899779	0.771926
	NIST SRM 981			8	0.913914	2.42755e-05	2.16386	4.6737e-05			-0.0900189	0.771891
	NIST SRM 981			9	0.913991	2.15591e-05	2.16388	6.0819e-05			-0.089935	0.771903
	NIST SRM 981			10	0.913915	2.48553e-05	2.1637	5.17856e-05			-0.0900175	0.77182
	NIST SRM 981			11	0.91384	2.13657e-05	2.16361	5.84495e-05			-0.0901	0.77178
	NIST SRM 981			12	0.913864	2.15981e-05	2.16356	5.0471e-05			-0.0900735	0.771753
	NIST SRM 981	loaded analyte mass	50 ng	1	0.913656	1.6591e-05	2.16238	4.04204e-05			-0.090301	0.771208
	NIST SRM 981			2	0.913725	2.21685e-05	2.16286	5.31723e-05			-0.0902253	0.771431
	NIST SRM 981			3	0.913767	2.5992e-05	2.16292	4.93583e-05			-0.0901793	0.77146
	NIST SRM 981			4	0.913841	2.14268e-05	2.1633	5.77768e-05			-0.0900986	0.771635
	NIST SRM 981			5	0.913896	2.65927e-05	2.16357	5.28461e-05			-0.0900385	0.77176
	NIST SRM 981			6	0.913938	2.11569e-05	2.16364	3.1413e-05			-0.0899922	0.771792
	NIST SRM 981			7	0.913902	1.90231e-05	2.16377	3.90217e-05			-0.090032	0.771852
	NIST SRM 981			8	0.91393	1.97546e-05	2.16385	5.64562e-05			-0.0900012	0.771889
	NIST SRM 981			9	0.913977	2.45354e-05	2.16405	4.45482e-05			-0.08995	0.771983
	NIST SRM 981			10	0.913953	2.56226e-05	2.16409	4.96134e-05			-0.0899767	0.772001
	NIST SRM 981			11	0.913941	2.22046e-05	2.16415	4.90159e-05			-0.089989	0.772028
	NIST SRM 981			12	0.913968	2.66542e-05	2.16404	5.48779e-05			-0.0899594	0.771979
	NIST SRM 981	loaded analyte mass	250 ng	1	0.913663	2.59831e-05	2.16245	5.78479e-05			-0.0902938	0.77124
	NIST SRM 981			2	0.913669	2.20945e-05	2.16242	3.63008e-05			-0.0902873	0.771228
	NIST SRM 981			3	0.913683	1.72896e-05	2.16263	4.63597e-05			-0.0902721	0.771327
	NIST SRM 981			4	0.91367	2.35393e-05	2.16253	4.38439e-05			-0.0902857	0.771279
	NIST SRM 981			5	0.913733	2.27764e-05	2.16269	4.94556e-05			-0.0902168	0.771353
	NIST SRM 981			6	0.913674	2.34937e-05	2.16276	5.54888e-05			-0.0902817	0.771386
	NIST SRM 981			7	0.913745	2.38458e-05	2.16269	4.55119e-05			-0.0902037	0.771355
	NIST SRM 981			8	0.913697	2.25071e-05	2.16271	4.37022e-05			-0.0902565	0.771361
	NIST SRM 981			9	0.913676	2.38405e-05	2.16266	5.00357e-05			-0.0902791	0.771337
	NIST SRM 981			10	0.913625	2.70135e-05	2.1625	4.86273e-05			-0.0903348	0.771266
	NIST SRM 981			11	0.913716	1.87791e-05	2.16271	4.26922e-05			-0.0902357	0.771364
	NIST SRM 981			12	0.913672	2.36042e-05	2.16274	4.99407e-05			-0.0902833	0.771376
	NIST SRM 981	loaded analyte mass	250 ng	1	0.913995	2.36311e-05	2.16405	4.76364e-05			-0.0899304	0.771983
	NIST SRM 981			2	0.914183	2.92093e-05	2.16486	6.58708e-05			-0.0897247	0.772357
	NIST SRM 981			3	0.914263	2.20031e-05	2.16531	4.25518e-05			-0.0896367	0.772563
	NIST SRM 981			4	0.914186	2.14276e-05	2.16516	5.65286e-05			-0.0897209	0.772494
	NIST SRM 981			5	0.914162	2.24869e-05	2.16499	4.22284e-05			-0.0897476	0.772415
	NIST SRM 981			6	0.914076	2.66696e-05	2.16461	4.39427e-05			-0.0898417	0.772239
	NIST SRM 981			7	0.914053	2.43247e-05	2.16456	5.03286e-05			-0.0898665	0.772216
	NIST SRM 981			8	0.91406	1.76353e-05	2.16469	5.1638e-05			-0.0898591	0.772276
	NIST SRM 981			9	0.914088	2.20177e-05	2.16473	3.54617e-05			-0.0898283	0.772298
	NIST SRM 981			10	0.914069	2.13814e-05	2.16484	4.05004e-05			-0.0898494	0.772346
	NIST SRM 981			11	0.914165	2.60789e-05	2.16509	4.31037e-05			-0.0897442	0.77246
	NIST SRM 981			12	0.914184	2.51814e-05	2.16511	4.81203e-05			-0.0897237	0.77247
	NIST SRM 981	loaded analyte mass	250 ng	1	0.914373	2.55931e-05	2.16505	5.68227e-05			-0.0895162	0.772442
	NIST SRM 981			2	0.914132	2.33188e-05	2.16454	4.12932e-05			-0.0897798	0.772208
	NIST SRM 981			3	0.914164	2.54784e-05	2.16489	5.04986e-05			-0.0897458	0.772368
	NIST SRM 981			4	0.914334	1.7937e-05	2.16553	5.64201e-05			-0.0895598	0.772665
	NIST SRM 981			5	0.914395	2.21386e-05	2.16585	6.1478e-05			-0.0894932	0.772814
	NIST SRM 981			6	0.914319	2.43674e-05	2.16548	5.83997e-05			-0.0895755	0.77264
	NIST SRM 981			7	0.914229	1.85767e-05	2.16512	4.96272e-05			-0.0896743	0.772476
	NIST SRM 981			8	0.914232	2.10685e-05	2.16514	5.05055e-05			-0.0896709	0.772484
	NIST SRM 981			9	0.914271	3.15659e-05	2.1652	5.5674e-05			-0.0896278	0.772514
	NIST SRM 981			10	0.914187	2.59717e-05	2.16512	3.65835e-05			-0.0897205	0.772476
	NIST SRM 981			11	0.914254	1.67238e-05	2.1654	5.2788e-05			-0.0896469	0.772606
	NIST SRM 981			12	0.914315	2.22959e-05	2.16539	4.32394e-05			-0.0895797	0.772599
	NIST SRM 981	loaded analyte mass	250 ng	1	0.914429	2.25635e-05	2.16518	5.73462e-05			-0.0894553	0.772504
	NIST SRM 981			2	0.914516	2.78503e-05	2.16558	4.88224e-05			-0.0893607	0.772688
	NIST SRM 981			3	0.91447	2.30535e-05	2.16587	4.19868e-05			-0.0894108	0.77282
	NIST SRM 981			4	0.914527	2.13073e-05	2.16618	6.66565e-05			-0.0893478	0.772965
	NIST SRM 981			5	0.914608	1.88861e-05	2.16666	5.18364e-05			-0.0892599	0.773188
	NIST SRM 981			6	0.914602	2.69696e-05	2.1666	5.13475e-05			-0.0892658	0.773158
	NIST SRM 981			7	0.914516	2.6921e-05	2.16642	4.43416e-05			-0.0893603	0.773077
	NIST SRM 981			8	0.91452	2.69859e-05	2.16618	6.23393e-05			-0.089356	0.772965
	NIST SRM 981			9	0.914443	2.4925e-05	2.16625	5.57362e-05			-0.0894396	0.772995
	NIST SRM 981			10	0.914464	1.64469e-05	2.16624	4.07653e-05			-0.0894172	0.772991
	NIST SRM 981			11	0.914358	2.56905e-05	2.166	4.34364e-05			-0.089533	0.772884
	NIST SRM 981			12	0.914385	2.0378e-05	2.16598	5.0053e-05			-0.0895037	0.772872
	NIST SRM 981	loaded analyte mass	1000 ng	1	0.913899	2.5034e-05	2.16171	6.62617e-05			-0.090035	0.770898
	NIST SRM 981			2	0.913958	2.62939e-05	2.1618	5.88343e-05			-0.0899702	0.77094
	NIST SRM 981			3	0.913963	2.11234e-05	2.16167	4.56637e-05			-0.089965	0.770882
	NIST SRM 981			4	0.913928	2.59301e-05	2.16188	5.26871e-05			-0.0900036	0.770979
	NIST SRM 981			5	0.913953	2.24487e-05	2.16194	5.49537e-05			-0.0899763	0.771008
	NIST SRM 981			6	0.913847	2.41958e-05	2.16199	5.72506e-05			-0.0900919	0.771031
	NIST SRM 981			7	0.913887	2.31088e-05	2.16212	4.62096e-05			-0.0900484	0.771089
	NIST SRM 981			8	0.913834	2.19094e-05	2.16196	5.37259e-05			-0.0901068	0.771017
	NIST SRM 981			9	0.91385	2.39049e-05	2.16216	5.32191e-05			-0.0900887	0.771107
	NIST SRM 981			10	0.913818	2.78592e-05	2.16213	4.85267e-05			-0.0901242	0.771094
	NIST SRM 981			11	0.913759	1.70839e-05	2.16218	4.71495e-05			-0.090188	0.771118
	NIST SRM 981			12	0.913738	2.10488e-05	2.16222	3.68691e-05			-0.0902112	0.771135
	NIST SRM 981	loaded analyte mass	1000 ng	1	0.914001	2.66244e-05	2.16372	5.23742e-05			-0.0899239	0.771828
	NIST SRM 981			2	0.914	2.36638e-05	2.16363	5.08302e-05			-0.0899251	0.771788
	NIST SRM 981			3	0.913947	2.16652e-05	2.16374	4.49445e-05			-0.0899826	0.77184
	NIST SRM 981			4	0.914023	3.82055e-05	2.1642	0.000165265
	NIST SRM 981			5	0.914364	2.51308e-05	2.16583	5.16077e-05			-0.0895269	0.772803
	NIST SRM 981			6	0.914486	2.56868e-05	2.16591	4.80148e-05			-0.0893931	0.772841
	NIST SRM 981			7	0.914368	2.42464e-05	2.1656	5.29949e-05			-0.0895218	0.772698
	NIST SRM 981			8	0.914454	1.848e-05	2.16598	4.63302e-05			-0.0894276	0.772873
	NIST SRM 981			9	0.914446	2.43236e-05	2.16611	4.22916e-05			-0.089437	0.772932
	NIST SRM 981			10	0.91458	2.58541e-05	2.16656	5.40949e-05			-0.08929	0.773139
	NIST SRM 981			11	0.914601	2.29414e-05	2.16662	6.25729e-05			-0.0892678	0.773167
	NIST SRM 981			12	0.914524	1.95392e-05	2.16633	4.78459e-05			-0.0893517	0.773033
	NIST SRM 981	loaded analyte mass	1000 ng	1	0.913805	2.13565e-05	2.16296	5.19994e-05			-0.090138	0.771476
	NIST SRM 981			2	0.913877	2.68844e-05	2.16336	4.70409e-05			-0.0900592	0.771663
	NIST SRM 981			3	0.913947	2.13924e-05	2.16387	3.92418e-05			-0.0899825	0.771896
	NIST SRM 981			4	0.914033	2.49186e-05	2.16437	6.78414e-05			-0.0898883	0.772132
	NIST SRM 981			5	0.914159	2.31393e-05	2.1649	4.64916e-05			-0.0897506	0.772372
	NIST SRM 981			6	0.914162	2.12053e-05	2.16523	4.29072e-05			-0.0897473	0.772526
	NIST SRM 981			7	0.914218	2.42129e-05	2.16558	3.59369e-05			-0.0896858	0.77269
	NIST SRM 981			8	0.914354	2.33151e-05	2.16583	5.24684e-05			-0.089537	0.772806
	NIST SRM 981			9	0.914332	1.8239e-05	2.16606	4.69167e-05			-0.0895614	0.772909
	NIST SRM 981			10	0.914386	1.97447e-05	2.16603	4.188e-05			-0.0895023	0.772896
	NIST SRM 981			11	0.914446	2.51963e-05	2.16621	4.61081e-05			-0.0894368	0.772979
	NIST SRM 981			12	0.914392	2.07375e-05	2.16622	3.66193e-05			-0.0894958	0.772983
	NIST SRM 981	loaded analyte mass	1000 ng	1	0.914683	2.2256e-05	2.16688	5.87557e-05			-0.0891779	0.773289
	NIST SRM 981			2	0.914515	2.25478e-05	2.16622	5.29e-05			-0.0893617	0.772984
	NIST SRM 981			3	0.91434	2.62154e-05	2.16555	5.11933e-05			-0.0895527	0.772676
	NIST SRM 981			4	0.914358	2.30692e-05	2.16562	4.7841e-05			-0.089533	0.772707
	NIST SRM 981			5	0.914416	2.3191e-05	2.16595	4.44538e-05			-0.0894693	0.772858
	NIST SRM 981			6	0.914406	2.13799e-05	2.16598	4.52472e-05			-0.0894805	0.772875
	NIST SRM 981			7	0.91443	1.82558e-05	2.16617	4.63848e-05			-0.0894541	0.772958
	NIST SRM 981			8	0.914499	2.07158e-05	2.16622	3.66268e-05			-0.0893787	0.772983
	NIST SRM 981			9	0.914471	2.33311e-05	2.16635	4.86768e-05			-0.0894097	0.773045
	NIST SRM 981			10	0.914525	2.26489e-05	2.16651	3.54747e-05			-0.0893509	0.77312
	NIST SRM 981			11	0.914582	1.78615e-05	2.16668	5.24818e-05			-0.0892885	0.773196
	NIST SRM 981			12	0.914497	2.3711e-05	2.16653	6.54828e-05			-0.0893806	0.773126
	NIST SRM 981	aiming intensity 208Pb	600 mV	1	0.914024	4.00603e-05	2.164	8.1629e-05			-0.0898986	0.771959
	NIST SRM 981			2	0.913897	3.11513e-05	2.16362	6.04947e-05			-0.0900374	0.771782
	NIST SRM 981			3	0.913944	3.70153e-05	2.16349	5.98577e-05			-0.0899865	0.771722
	NIST SRM 981			4	0.913993	2.3421e-05	2.16361	5.85738e-05			-0.089932	0.771778
	NIST SRM 981			5	0.913963	3.62251e-05	2.16382	7.29463e-05			-0.0899654	0.771873
	NIST SRM 981			6	0.914016	4.23081e-05	2.1639	0.000121901			-0.0899072	0.771912
	NIST SRM 981			7	0.913914	2.33829e-05	2.16387	4.60814e-05			-0.0900192	0.771897
	NIST SRM 981			8	0.914059	2.30343e-05	2.16412	5.83129e-05			-0.0898603	0.772013
	NIST SRM 981			9	0.913912	3.19186e-05	2.16406	5.78394e-05			-0.0900215	0.771985
	NIST SRM 981			10	0.914028	3.20445e-05	2.16415	6.50925e-05			-0.0898938	0.772029
	NIST SRM 981			11	0.913976	3.34994e-05	2.16399	6.64349e-05			-0.0899514	0.771953
	NIST SRM 981			12	0.914052	3.43526e-05	2.16407	6.26265e-05			-0.0898679	0.771991
	NIST SRM 981	aiming intensity 208Pb	600 mV	1	0.913967	2.92476e-05	2.1639	9.34981e-05			-0.0899612	0.771912
	NIST SRM 981			2	0.913761	2.78446e-05	2.16325	5.83121e-05			-0.0901865	0.771611
	NIST SRM 981			3	0.913717	3.84168e-05	2.16293	6.70721e-05			-0.0902349	0.771465
	NIST SRM 981			4	0.913601	2.77037e-05	2.16304	4.29411e-05			-0.0903616	0.771517
	NIST SRM 981			5	0.913867	2.76685e-05	2.16337	5.44175e-05			-0.0900705	0.771669
	NIST SRM 981			6	0.913909	2.22065e-05	2.16354	4.53332e-05			-0.0900242	0.771744
	NIST SRM 981			7	0.913774	3.38703e-05	2.16318	6.53265e-05			-0.090172	0.771581
	NIST SRM 981			8	0.913788	2.25317e-05	2.16347	6.07919e-05			-0.0901565	0.771712
	NIST SRM 981			9	0.913778	2.78785e-05	2.16341	5.63583e-05			-0.0901677	0.771684
	NIST SRM 981			10	0.913853	2.37333e-05	2.16372	4.52452e-05			-0.0900855	0.771829
	NIST SRM 981			11	0.913816	3.62095e-05	2.16366	7.08759e-05			-0.0901266	0.771802
	NIST SRM 981			12	0.91393	2.72631e-05	2.16382	5.98119e-05			-0.0900015	0.771873
	NIST SRM 981	aiming intensity 208Pb	700 mV	1	0.914366	3.79526e-05	2.1657	7.3741e-05			-0.0895238	0.772743
	NIST SRM 981			2	0.914366	7.32183e-05	2.16625	0.000343084
	NIST SRM 981			3	0.914481	2.91124e-05	2.16672	0.000131556			-0.0893981	0.773215
	NIST SRM 981			4	0.914228	3.1162e-05	2.16533	6.88373e-05			-0.089675	0.772574
	NIST SRM 981			5	0.914231	2.56597e-05	2.16516	6.1116e-05			-0.0896723	0.772493
	NIST SRM 981			6	0.914204	2.82313e-05	2.16529	6.24444e-05			-0.0897018	0.772552
	NIST SRM 981			7	0.914196	3.22612e-05	2.16551	5.8799e-05			-0.0897099	0.772657
	NIST SRM 981			8	0.914239	2.40072e-05	2.16553	4.95432e-05			-0.0896637	0.772664
	NIST SRM 981			9	0.914343	2.99424e-05	2.16564	6.38892e-05			-0.0895491	0.772714
	NIST SRM 981			10	0.914299	3.25725e-05	2.16576	6.38061e-05			-0.0895976	0.77277
	NIST SRM 981			11	0.914462	2.66329e-05	2.16593	4.56288e-05			-0.0894192	0.77285
	NIST SRM 981			12	0.914363	2.73586e-05	2.16582	5.75856e-05			-0.0895272	0.772798
	NIST SRM 981	aiming intensity 208Pb	700 mV	1	0.913862	3.43782e-05	2.16292	6.24888e-05			-0.0900754	0.771457
	NIST SRM 981			2	0.91387	3.48913e-05	2.16339	7.10148e-05			-0.0900671	0.771678
	NIST SRM 981			3	0.913962	1.99632e-05	2.16347	4.70245e-05			-0.089966	0.771714
	NIST SRM 981			4	0.914022	5.1198e-05	2.16341	0.000230335
	NIST SRM 981			5	0.913936	2.35019e-05	2.16375	6.33011e-05			-0.089995	0.771845
	NIST SRM 981			6	0.914074	2.99014e-05	2.16408	5.44583e-05			-0.0898434	0.771998
	NIST SRM 981			7	0.913955	3.7391e-05	2.16407	4.93633e-05			-0.0899738	0.77199
	NIST SRM 981			8	0.914101	3.41903e-05	2.16436	5.16901e-05			-0.0898141	0.772126
	NIST SRM 981			9	0.914028	2.6713e-05	2.16416	5.57944e-05			-0.0898935	0.772034
	NIST SRM 981			10	0.914038	2.54177e-05	2.16426	5.51469e-05			-0.0898836	0.77208
	NIST SRM 981			11	0.91402	3.39864e-05	2.16429	5.75993e-05			-0.0899027	0.772093
	NIST SRM 981			12	0.914101	2.24581e-05	2.16423	5.57464e-05			-0.0898139	0.772064
	NIST SRM 981	aiming intensity 208Pb	800 mV	1	0.91398	3.20077e-05	2.16351	6.51586e-05			-0.0899465	0.771734
	NIST SRM 981			2	0.913993	2.42845e-05	2.16383	4.9004e-05			-0.0899323	0.771879
	NIST SRM 981			3	0.914018	3.40444e-05	2.1639	6.10794e-05			-0.0899049	0.771914
	NIST SRM 981			4	0.913955	2.38447e-05	2.16385	3.75504e-05			-0.0899743	0.771891
	NIST SRM 981			5	0.913936	2.26476e-05	2.16359	5.3185e-05			-0.0899947	0.771769
	NIST SRM 981			6	0.913948	3.29689e-05	2.16359	4.86288e-05			-0.0899818	0.771769
	NIST SRM 981			7	0.913863	1.89526e-05	2.16333	4.7514e-05			-0.0900741	0.77165
	NIST SRM 981			8	0.913915	1.97108e-05	2.16343	4.70437e-05			-0.0900177	0.771695
	NIST SRM 981			9	0.913938	1.95344e-05	2.16351	6.52496e-05			-0.0899924	0.771733
	NIST SRM 981			10	0.91383	2.84006e-05	2.1634	6.44141e-05			-0.0901112	0.771679
	NIST SRM 981			11	0.913898	2.63592e-05	2.1634	5.73576e-05			-0.0900365	0.771681
	NIST SRM 981			12	0.913822	2.35504e-05	2.1634	7.00541e-05			-0.0901193	0.77168
	NIST SRM 981	aiming intensity 208Pb	800 mV	1	0.914258	2.1883e-05	2.16526	8.54888e-05			-0.0896426	0.772543
	NIST SRM 981			2	0.914381	2.58971e-05	2.166	5.7325e-05			-0.0895081	0.772883
	NIST SRM 981			3	0.914218	3.21421e-05	2.16515	7.20758e-05			-0.0896858	0.772489
	NIST SRM 981			4	0.914038	3.15113e-05	2.16412	7.47688e-05			-0.0898831	0.772013
	NIST SRM 981			5	0.913906	2.73858e-05	2.16352	6.32377e-05			-0.0900276	0.771736
	NIST SRM 981			6	0.913844	2.63213e-05	2.16323	4.43983e-05			-0.090095	0.771604
	NIST SRM 981			7	0.913783	2.36451e-05	2.16337	5.71653e-05			-0.090162	0.771666
	NIST SRM 981			8	0.913953	2.1391e-05	2.16369	4.27814e-05			-0.0899765	0.771813
	NIST SRM 981			9	0.913948	3.0736e-05	2.16409	4.3298e-05			-0.0899811	0.772
	NIST SRM 981			10	0.914012	2.99564e-05	2.16432	4.99569e-05			-0.0899113	0.772107
	NIST SRM 981			11	0.914042	2.69877e-05	2.16464	5.21836e-05			-0.0898784	0.772254
	NIST SRM 981			12	0.914074	3.01219e-05	2.16483	5.95758e-05			-0.0898433	0.772344
	NIST SRM 981	aiming intensity 208Pb	900 mV	1	0.91417	7.17962e-05	2.1651	0.000306436
	NIST SRM 981			2	0.913678	2.62385e-05	2.16298	4.17489e-05			-0.0902767	0.771486
	NIST SRM 981			3	0.913749	2.32937e-05	2.16317	4.2232e-05			-0.0901993	0.771573
	NIST SRM 981			4	0.913866	2.28265e-05	2.16322	3.98577e-05			-0.0900717	0.771596
	NIST SRM 981			5	0.913772	2.77145e-05	2.16347	5.08511e-05			-0.0901747	0.771712
	NIST SRM 981			6	0.9138	2.08722e-05	2.16335	5.11001e-05			-0.0901435	0.771656
	NIST SRM 981			7	0.913894	2.76593e-05	2.16366	5.17432e-05			-0.0900407	0.7718
	NIST SRM 981			8	0.913831	2.48201e-05	2.16366	5.41722e-05			-0.0901101	0.771802
	NIST SRM 981			9	0.913872	2.24118e-05	2.16392	5.77771e-05			-0.0900648	0.771922
	NIST SRM 981			10	0.913915	2.35326e-05	2.16404	5.58352e-05			-0.090018	0.771975
	NIST SRM 981			11	0.913994	2.52324e-05	2.16422	5.40619e-05			-0.0899309	0.77206
	NIST SRM 981			12	0.914021	2.32419e-05	2.16449	4.34285e-05			-0.0899018	0.772184
	NIST SRM 981	aiming intensity 208Pb	900 mV	1	0.914048	2.40783e-05	2.16414	5.52158e-05			-0.0898725	0.772023
	NIST SRM 981			2	0.914046	2.0356e-05	2.16414	4.01031e-05			-0.0898746	0.772023
	NIST SRM 981			3	0.91396	2.9664e-05	2.16416	4.69369e-05			-0.0899681	0.772033
	NIST SRM 981			4	0.913995	3.11975e-05	2.16417	4.88837e-05			-0.0899298	0.772037
	NIST SRM 981			5	0.91403	3.96783e-05	2.16428	0.000175126
	NIST SRM 981			6	0.914176	2.35285e-05	2.16494	4.15704e-05			-0.0897317	0.772391
	NIST SRM 981			7	0.914092	2.0979e-05	2.16488	4.50587e-05			-0.0898237	0.772366
	NIST SRM 981			8	0.914159	2.67896e-05	2.16488	4.82164e-05			-0.0897506	0.772364
	NIST SRM 981			9	0.914136	2.31311e-05	2.16498	6.11071e-05			-0.0897758	0.772411
	NIST SRM 981			10	0.914144	2.3825e-05	2.16487	5.21607e-05			-0.0897666	0.772359
	NIST SRM 981			11	0.914079	2.0146e-05	2.16496	4.00401e-05			-0.0898382	0.772402
	NIST SRM 981			12	0.914155	2.11684e-05	2.16496	4.54755e-05			-0.0897554	0.772402
	NIST SRM 981	aiming intensity 208Pb	1000 mV	1	0.913948	2.90215e-05	2.16397	6.33746e-05			-0.0899815	0.771946
	NIST SRM 981			2	0.913849	2.43677e-05	2.16364	4.2904e-05			-0.0900894	0.771793
	NIST SRM 981			3	0.91383	2.06623e-05	2.16352	4.74641e-05			-0.090111	0.771737
	NIST SRM 981			4	0.913794	2.16914e-05	2.16353	4.45083e-05			-0.0901502	0.771743
	NIST SRM 981			5	0.913866	2.23919e-05	2.16353	4.87758e-05			-0.0900718	0.771741
	NIST SRM 981			6	0.913879	2.20095e-05	2.16368	4.00426e-05			-0.0900576	0.771808
	NIST SRM 981			7	0.913861	2.11483e-05	2.16358	5.95005e-05			-0.090077	0.771762
	NIST SRM 981			8	0.913859	2.5608e-05	2.16361	4.63164e-05			-0.0900794	0.771779
	NIST SRM 981			9	0.91379	2.1061e-05	2.16358	5.38096e-05			-0.0901541	0.771762
	NIST SRM 981			10	0.913901	2.44521e-05	2.16376	4.73365e-05			-0.0900329	0.771846
	NIST SRM 981			11	0.913846	2.37294e-05	2.16373	5.57384e-05			-0.0900931	0.771833
	NIST SRM 981			12	0.913909	2.38142e-05	2.16384	4.61883e-05			-0.0900241	0.771884
	NIST SRM 981	aiming intensity 208Pb	1000 mV	1	0.914005	1.68567e-05	2.16429	3.45465e-05			-0.089919	0.772093
	NIST SRM 981			2	0.914047	3.21026e-05	2.16453	6.41729e-05			-0.089873	0.772204
	NIST SRM 981			3	0.914108	1.71148e-05	2.16491	3.60102e-05			-0.0898064	0.772378
	NIST SRM 981			4	0.914164	2.54911e-05	2.16515	4.51297e-05			-0.0897453	0.772492
	NIST SRM 981			5	0.914202	2.56518e-05	2.16504	5.47964e-05			-0.0897033	0.77244
	NIST SRM 981			6	0.913987	2.80782e-05	2.16442	6.73616e-05			-0.0899388	0.772152
	NIST SRM 981			7	0.913894	2.0852e-05	2.16406	3.60975e-05			-0.0900404	0.771984
	NIST SRM 981			8	0.913979	2.06296e-05	2.16395	4.12474e-05			-0.089948	0.771937
	NIST SRM 981			9	0.913978	2.35967e-05	2.16404	4.97585e-05			-0.0899487	0.771978
	NIST SRM 981			10	0.913924	2.09012e-05	2.16409	4.83759e-05			-0.0900082	0.771999
	NIST SRM 981			11	0.913907	2.18939e-05	2.16419	4.78932e-05			-0.090026	0.772048
	NIST SRM 981			12	0.913961	2.61757e-05	2.1644	4.23427e-05			-0.0899669	0.772144
	NIST SRM 981	aiming intensity 208Pb	1100 mV	1	0.914104	2.74412e-05	2.16442	9.12439e-05			-0.089811	0.772151
	NIST SRM 981			2	0.913866	1.82385e-05	2.16378	2.74519e-05			-0.0900717	0.771857
	NIST SRM 981			3	0.91392	1.54965e-05	2.16394	3.61615e-05			-0.0900127	0.77193
	NIST SRM 981			4	0.913997	1.649e-05	2.16409	3.13665e-05			-0.0899279	0.771998
	NIST SRM 981			5	0.913946	2.1736e-05	2.16402	5.06377e-05			-0.0899843	0.771968
	NIST SRM 981			6	0.913998	2.18497e-05	2.16404	4.20652e-05			-0.0899274	0.771975
	NIST SRM 981			7	0.913926	2.31759e-05	2.16415	4.96739e-05			-0.0900061	0.772028
	NIST SRM 981			8	0.913973	2.46621e-05	2.16417	4.33951e-05			-0.0899541	0.772037
	NIST SRM 981			9	0.914025	1.70575e-05	2.16427	5.18556e-05			-0.0898971	0.772084
	NIST SRM 981			10	0.914145	2.02476e-05	2.16452	4.71085e-05			-0.0897659	0.772196
	NIST SRM 981			11	0.914087	2.33497e-05	2.16452	4.36751e-05			-0.0898293	0.772198
	NIST SRM 981			12	0.914072	2.29394e-05	2.16463	4.30947e-05			-0.0898462	0.772251
	NIST SRM 981	aiming intensity 208Pb	1100 mV	1	0.913953	2.09147e-05	2.16383	5.83714e-05			-0.0899758	0.77188
	NIST SRM 981			2	0.914136	2.3959e-05	2.16463	5.56171e-05			-0.0897758	0.772251
	NIST SRM 981			3	0.91406	2.25234e-05	2.16442	3.32935e-05			-0.0898594	0.772152
	NIST SRM 981			4	0.914009	1.84889e-05	2.16425	4.06305e-05			-0.0899153	0.772073
	NIST SRM 981			5	0.91399	2.99359e-05	2.16409	0.000144254
	NIST SRM 981			6	0.913894	2.2632e-05	2.16379	3.84338e-05			-0.0900405	0.771861
	NIST SRM 981			7	0.913994	2.06064e-05	2.16411	4.14874e-05			-0.089931	0.772008
	NIST SRM 981			8	0.914006	1.47923e-05	2.16403	4.10917e-05			-0.0899183	0.771971
	NIST SRM 981			9	0.913988	2.12603e-05	2.16405	4.39973e-05			-0.0899379	0.771982
	NIST SRM 981			10	0.914016	2.38961e-05	2.16413	4.09357e-05			-0.0899069	0.772017
	NIST SRM 981			11	0.914026	2.53635e-05	2.16427	5.10152e-05			-0.0898964	0.772081
	NIST SRM 981			12	0.914017	2.49994e-05	2.16427	4.6685e-05			-0.0899062	0.772083
	NIST SRM 981	aiming intensity 208Pb	1200 mV	1	0.913543	1.86855e-05	2.16184	4.3778e-05			-0.0904247	0.770959
	NIST SRM 981			2	0.9136	1.89517e-05	2.16199	4.30509e-05			-0.0903626	0.771031
	NIST SRM 981			3	0.913672	1.84242e-05	2.1621	3.10053e-05			-0.0902839	0.771079
	NIST SRM 981			4	0.913528	2.03208e-05	2.16215	4.35442e-05			-0.0904414	0.771102
	NIST SRM 981			5	0.913647	2.21571e-05	2.1624	4.52841e-05			-0.0903111	0.77122
	NIST SRM 981			6	0.89697	0.0167233	2.16277	0.000326474
	NIST SRM 981			7	0.913727	1.38868e-05	2.16289	3.3118e-05			-0.0902237	0.771446
	NIST SRM 981			8	0.913817	1.63539e-05	2.16334	3.8114e-05			-0.0901252	0.771653
	NIST SRM 981			9	0.913842	2.35619e-05	2.16341	4.24646e-05			-0.0900977	0.771686
	NIST SRM 981			10	0.913926	2.22977e-05	2.16372	6.00939e-05			-0.0900056	0.771829
	NIST SRM 981			11	0.913919	2.2886e-05	2.16387	4.52188e-05			-0.0900128	0.7719
	NIST SRM 981			12	0.913992	2.02427e-05	2.16405	4.80786e-05			-0.0899339	0.771979
	NIST SRM 981	aiming intensity 208Pb	1200 mV	1	0.913777	2.54415e-05	2.1631	4.95522e-05			-0.0901691	0.771543
	NIST SRM 981			2	0.91387	2.37412e-05	2.16345	3.50233e-05			-0.0900673	0.771702
	NIST SRM 981			3	0.91375	1.74762e-05	2.16362	3.48909e-05			-0.0901981	0.771781
	NIST SRM 981			4	0.913956	2.42678e-05	2.16378	5.2695e-05			-0.0899726	0.771856
	NIST SRM 981			5	0.91391	2.29689e-05	2.16377	4.17009e-05			-0.0900233	0.771852
	NIST SRM 981			6	0.913893	2.1906e-05	2.16381	3.76837e-05			-0.0900415	0.77187
	NIST SRM 981			7	0.913935	2.83149e-05	2.16408	5.17107e-05			-0.0899959	0.771993
	NIST SRM 981			8	0.91392	2.10257e-05	2.16399	3.80376e-05			-0.0900122	0.771954
	NIST SRM 981			9	0.913993	1.93664e-05	2.16414	3.75847e-05			-0.0899323	0.772023
	NIST SRM 981			10	0.913983	2.50541e-05	2.16435	4.93468e-05			-0.0899437	0.772118
	NIST SRM 981			11	0.914052	2.14974e-05	2.16442	4.33315e-05			-0.0898676	0.772153
	NIST SRM 981			12	0.91406	1.93733e-05	2.16461	3.43534e-05			-0.0898586	0.772242
	NIST SRM 981	aiming intensity 208Pb	1300 mV	1	0.91415	2.24339e-05	2.16461	5.33781e-05			-0.0897605	0.772238
	NIST SRM 981			2	0.914187	2.07051e-05	2.16496	4.18393e-05			-0.0897203	0.772404
	NIST SRM 981			3	0.914222	1.90098e-05	2.16524	4.20934e-05			-0.0896821	0.772533
	NIST SRM 981			4	0.914265	1.98339e-05	2.16529	4.27384e-05			-0.0896353	0.772555
	NIST SRM 981			5	0.914192	1.66987e-05	2.16519	3.81318e-05			-0.0897145	0.77251
	NIST SRM 981			6	0.914233	2.05892e-05	2.16526	3.27348e-05			-0.08967	0.772539
	NIST SRM 981			7	0.914271	2.36945e-05	2.16539	4.53041e-05			-0.0896286	0.772599
	NIST SRM 981			8	0.914277	2.26952e-05	2.16543	5.04596e-05			-0.0896219	0.772619
	NIST SRM 981			9	0.914259	2.19776e-05	2.1655	5.41256e-05			-0.0896417	0.77265
	NIST SRM 981			10	0.914318	1.56635e-05	2.16566	3.60537e-05			-0.0895772	0.772725
	NIST SRM 981			11	0.914301	2.13226e-05	2.16562	3.74731e-05			-0.0895958	0.772705
	NIST SRM 981			12	0.914291	1.44158e-05	2.16567	2.61859e-05			-0.0896062	0.772732
	NIST SRM 981	aiming intensity 208Pb	1300 mV	1	0.913951	2.10202e-05	2.16401	3.58938e-05			-0.0899785	0.771962
	NIST SRM 981			2	0.913948	2.10846e-05	2.16409	3.74581e-05			-0.0899817	0.772001
	NIST SRM 981			3	0.914067	1.49173e-05	2.16443	4.13854e-05			-0.0898518	0.772158
	NIST SRM 981			4	0.914034	1.81518e-05	2.16468	3.76861e-05			-0.0898874	0.772275
	NIST SRM 981			5	0.914188	1.92776e-05	2.16505	4.28857e-05			-0.0897192	0.772443
	NIST SRM 981			6	0.91423	2.29363e-05	2.16533	4.85302e-05			-0.0896728	0.772573
	NIST SRM 981			7	0.912008	0.00235129	2.16574	0.000303955
	NIST SRM 981			8	0.914303	1.40113e-05	2.16623	4.43819e-05			-0.089593	0.772989
	NIST SRM 981			9	0.91438	1.79851e-05	2.16646	3.71314e-05			-0.0895087	0.773095
	NIST SRM 981			10	0.914481	2.66919e-05	2.16674	4.1846e-05			-0.0893982	0.773222
	NIST SRM 981			11	0.90774	0.00685303	2.16813	0.000490718
	NIST SRM 981			12	0.915047	5.80298e-05	2.17067	0.000318704
	NIST SRM 981	aiming intensity 208Pb	1400 mV	1	0.913808	1.77571e-05	2.16311	6.66727e-05			-0.0901347	0.771546
	NIST SRM 981			2	0.913799	1.43802e-05	2.16321	3.10476e-05			-0.0901443	0.771593
	NIST SRM 981			3	0.913816	2.08005e-05	2.16337	4.43415e-05			-0.0901258	0.771667
	NIST SRM 981			4	0.913857	2.27116e-05	2.16355	4.39535e-05			-0.0900811	0.77175
	NIST SRM 981			5	0.913914	2.29712e-05	2.16377	4.21817e-05			-0.0900183	0.771854
	NIST SRM 981			6	0.914012	1.66246e-05	2.16408	4.46745e-05			-0.0899119	0.771995
	NIST SRM 981			7	0.913964	1.98409e-05	2.16412	4.50771e-05			-0.0899642	0.772013
	NIST SRM 981			8	0.914058	1.78651e-05	2.16439	3.12245e-05			-0.0898615	0.772139
	NIST SRM 981			9	0.914066	2.54105e-05	2.16449	4.18999e-05			-0.0898521	0.772184
	NIST SRM 981			10	0.914142	1.81089e-05	2.16473	4.34652e-05			-0.0897693	0.772294
	NIST SRM 981			11	0.914136	2.18828e-05	2.1649	5.26998e-05			-0.0897764	0.772373
	NIST SRM 981			12	0.914152	2.34077e-05	2.16495	3.54772e-05			-0.0897582	0.772399
	NIST SRM 981	aiming intensity 208Pb	1400 mV	1	0.91399	2.037e-05	2.16375	5.11739e-05			-0.0899362	0.771842
	NIST SRM 981			2	0.914021	1.55542e-05	2.16398	3.1266e-05			-0.0899021	0.77195
	NIST SRM 981			3	0.914004	1.9379e-05	2.16398	3.6721e-05			-0.0899203	0.771949
	NIST SRM 981			4	0.914049	1.7673e-05	2.16402	2.90213e-05			-0.0898711	0.771965
	NIST SRM 981			5	0.914086	1.85871e-05	2.16414	3.95501e-05			-0.0898301	0.772022
	NIST SRM 981			6	0.914068	1.68629e-05	2.16425	3.93149e-05			-0.0898504	0.772075
	NIST SRM 981			7	0.914048	1.62243e-05	2.16422	3.75536e-05			-0.0898719	0.772062
	NIST SRM 981			8	0.914118	1.97237e-05	2.16444	3.92097e-05			-0.0897955	0.772164
	NIST SRM 981			9	0.914102	1.92823e-05	2.16454	4.72908e-05			-0.0898128	0.77221
	NIST SRM 981			10	0.914134	2.02184e-05	2.16464	3.63921e-05			-0.0897781	0.772254
	NIST SRM 981			11	0.914105	2.0666e-05	2.16459	4.45611e-05			-0.0898099	0.772232
	NIST SRM 981			12	0.914118	1.67581e-05	2.16467	3.62427e-05			-0.089796	0.77227
	NIST SRM 981	aiming intensity 208Pb	1000 mV	1	0.913674	1.62817e-05	2.16241	4.44337e-05			-0.0902812	0.771225
	NIST SRM 981			2	0.913716	2.54605e-05	2.16263	4.60322e-05			-0.0902357	0.771326
	NIST SRM 981			3	0.913745	2.68256e-05	2.16294	4.63588e-05			-0.090204	0.771469
	NIST SRM 981			4	0.913768	2.3373e-05	2.16306	3.9069e-05			-0.0901788	0.771523
	NIST SRM 981			5	0.913773	2.44728e-05	2.1632	5.8615e-05			-0.0901728	0.77159
	NIST SRM 981			6	0.913787	2.51099e-05	2.16338	5.74594e-05			-0.090158	0.771671
	NIST SRM 981			7	0.913876	2.70878e-05	2.16368	4.90756e-05			-0.0900599	0.77181
	NIST SRM 981			8	0.914022	2.18035e-05	2.16397	5.03189e-05			-0.0899007	0.771944
	NIST SRM 981			9	0.913931	2.66052e-05	2.16406	5.96529e-05			-0.0900004	0.771984
	NIST SRM 981			10	0.914093	1.92325e-05	2.16438	6.09598e-05			-0.0898234	0.772135
	NIST SRM 981			11	0.914063	2.36406e-05	2.1644	4.57224e-05			-0.0898557	0.772145
	NIST SRM 981			12	0.914056	2.78947e-05	2.1646	5.08081e-05			-0.0898637	0.772237
	NIST SRM 981	aiming intensity 208Pb	1000 mV	1	0.914117	1.91018e-05	2.16451	5.48739e-05			-0.089797	0.772192
	NIST SRM 981			2	0.914202	1.91487e-05	2.16505	4.28949e-05			-0.0897036	0.772445
	NIST SRM 981			3	0.914175	2.42848e-05	2.16486	5.10699e-05			-0.0897328	0.772357
	NIST SRM 981			4	0.914091	1.67062e-05	2.16448	4.06449e-05			-0.089825	0.77218
	NIST SRM 981			5	0.914001	2.66008e-05	2.1642	2.96465e-05			-0.0899237	0.772053
	NIST SRM 981			6	0.914099	2.51367e-05	2.16434	4.92452e-05			-0.0898159	0.772116
	NIST SRM 981			7	0.914069	2.37148e-05	2.16439	4.75424e-05			-0.0898489	0.772137
	NIST SRM 981			8	0.914133	2.48109e-05	2.16465	4.32519e-05			-0.0897787	0.772259
	NIST SRM 981			9	0.914139	2.3849e-05	2.16459	5.5572e-05			-0.0897723	0.77223
	NIST SRM 981			10	0.914119	2.3192e-05	2.16474	4.61856e-05			-0.0897946	0.772302
	NIST SRM 981			11	0.914168	2.36524e-05	2.16472	4.97288e-05			-0.0897407	0.77229
	NIST SRM 981			12	0.914132	2.16158e-05	2.16469	3.99799e-05			-0.0897806	0.772279
				Average SE		8.2778e-05		6.85609e-05
				2x Average SE		0.000165556		0.000137122

## Sheet: Pb ICPMS
MC-ICP-MS Neptune Plus @BAM
outlier marked red, will be removed from further calculations
	Sample	Parameter	Description	Measurement	207Pb/206Pb	SE	208Pb/206Pb	SE		ln(207Pb/206Pb)	ln(208Pb/206Pb)
	NIST SRM 981	Nebulizer flow	1090 mL/min	Run number: 2	0.920856	8.33846e-06	2.19602	1.68299e-05		-0.0824513	0.786648
	NIST SRM 981			Run number: 3	0.920797	7.46286e-06	2.19579	1.78292e-05		-0.0825153	0.786541
	NIST SRM 981			Run number: 4	0.920815	7.16709e-06	2.19576	1.81165e-05		-0.0824959	0.786529
	NIST SRM 981			Run number: 5	0.9208	6.14168e-06	2.19572	1.50017e-05		-0.0825122	0.786508
	NIST SRM 981			Run number: 6	0.920816	7.71646e-06	2.19574	1.48155e-05		-0.0824947	0.786519
	NIST SRM 981	Nebulizer flow	1095 mL/min	Run number: 8	0.920964	8.10784e-06	2.19651	1.87548e-05		-0.0823342	0.786871
	NIST SRM 981			Run number: 9	0.920962	8.08678e-06	2.19649	1.78937e-05		-0.0823366	0.786859
	NIST SRM 981			Run number: 10	0.920937	8.90937e-06	2.19635	2.24452e-05		-0.0823641	0.786797
	NIST SRM 981			Run number: 11	0.920933	6.56373e-06	2.19632	1.34661e-05		-0.0823676	0.786785
	NIST SRM 981			Run number: 12	0.920923	7.00083e-06	2.19629	1.50554e-05		-0.0823789	0.786769
	NIST SRM 981	Nebulizer flow	1100 mL/min	Run number: 14	0.92112	7.83031e-06	2.19728	1.94818e-05		-0.0821647	0.787222
	NIST SRM 981			Run number: 15	0.921122	7.17195e-06	2.19729	1.7748e-05		-0.082163	0.787224
	NIST SRM 981			Run number: 16	0.921123	7.21576e-06	2.19727	1.90665e-05		-0.0821616	0.787216
	NIST SRM 981			Run number: 17	0.921156	7.41465e-06	2.19738	1.68715e-05		-0.082126	0.787265
	NIST SRM 981			Run number: 18	0.921112	8.36871e-06	2.19727	1.84029e-05		-0.0821741	0.787217
	NIST SRM 981	Nebulizer flow	1105 mL/min	Run number: 20	0.921397	8.45337e-06	2.19856	1.80604e-05		-0.0818646	0.787803
	NIST SRM 981			Run number: 21	0.921377	8.87103e-06	2.19849	1.98343e-05		-0.0818859	0.787769
	NIST SRM 981			Run number: 22	0.921375	6.85271e-06	2.19845	1.42641e-05		-0.081888	0.787755
	NIST SRM 981			Run number: 23	0.921352	8.09335e-06	2.19839	1.70247e-05		-0.0819133	0.787726
	NIST SRM 981			Run number: 24	0.921362	7.31015e-06	2.1984	1.97211e-05		-0.081902	0.787731
	NIST SRM 981	Nebulizer flow	1110 mL/min	Run number: 26	0.921649	7.28268e-06	2.19976	1.6661e-05		-0.0815904	0.788348
	NIST SRM 981			Run number: 27	0.921625	7.69113e-06	2.19975	2.05893e-05		-0.0816168	0.788343
	NIST SRM 981			Run number: 28	0.921641	7.80871e-06	2.19973	1.82746e-05		-0.0815996	0.788334
	NIST SRM 981			Run number: 29	0.921667	7.85032e-06	2.19978	2.00418e-05		-0.0815711	0.788358
	NIST SRM 981			Run number: 30	0.921664	7.95107e-06	2.19984	2.01582e-05		-0.0815749	0.788386
	NIST SRM 981	Plasma Power	1100 W	Run number: 32	0.922924	1.01232e-05	2.20595	2.31567e-05		-0.0802089	0.79116
	NIST SRM 981			Run number: 33	0.922923	9.85784e-06	2.20586	2.15587e-05		-0.0802093	0.791117
	NIST SRM 981			Run number: 34	0.922933	8.2499e-06	2.20592	1.60735e-05		-0.0801986	0.791146
	NIST SRM 981			Run number: 35	0.922933	1.10972e-05	2.20591	1.7817e-05		-0.080199	0.791138
	NIST SRM 981			Run number: 36	0.922907	9.94852e-06	2.20578	2.13165e-05		-0.0802271	0.791083
	NIST SRM 981	Plasma Power	1120 W	Run number: 38	0.922658	8.38094e-06	2.20464	1.37311e-05		-0.0804964	0.790562
	NIST SRM 981			Run number: 39	0.922684	8.70588e-06	2.20464	2.18392e-05		-0.0804682	0.790562
	NIST SRM 981			Run number: 40	0.922678	8.3179e-06	2.20463	1.475e-05		-0.0804752	0.790562
	NIST SRM 981			Run number: 41	0.922686	8.53184e-06	2.20467	1.82318e-05		-0.0804658	0.790576
	NIST SRM 981			Run number: 42	0.922671	1.14253e-05	2.2047	1.87728e-05		-0.0804823	0.790592
	NIST SRM 981	Plasma Power	1140 W	Run number: 44	0.922362	9.23972e-06	2.20325	1.57473e-05		-0.0808172	0.789935
	NIST SRM 981			Run number: 45	0.92237	7.03657e-06	2.20319	1.51602e-05		-0.0808087	0.789906
	NIST SRM 981			Run number: 46	0.92237	7.52077e-06	2.20324	1.31194e-05		-0.0808087	0.789928
	NIST SRM 981			Run number: 47	0.922377	9.04324e-06	2.20324	1.77412e-05		-0.0808015	0.789931
	NIST SRM 981			Run number: 48	0.922381	8.573e-06	2.20325	1.65862e-05		-0.0807969	0.789933
	NIST SRM 981	Plasma Power	1160 W	Run number: 50	0.921995	7.16799e-06	2.20151	1.79696e-05		-0.0812157	0.789143
	NIST SRM 981			Run number: 51	0.921986	8.68366e-06	2.2015	2.02616e-05		-0.0812257	0.78914
	NIST SRM 981			Run number: 52	0.922006	6.81873e-06	2.2015	1.53869e-05		-0.0812033	0.789137
	NIST SRM 981			Run number: 53	0.922001	9.29357e-06	2.20145	1.8613e-05		-0.0812087	0.789117
	NIST SRM 981			Run number: 54	0.921996	6.63087e-06	2.2014	2.21757e-05		-0.0812139	0.789093
	NIST SRM 981	Plasma Power	1180 W	Run number: 56	0.921527	5.85274e-06	2.19927	1.63143e-05		-0.0817228	0.788125
	NIST SRM 981			Run number: 57	0.921528	6.84562e-06	2.19925	1.49923e-05		-0.0817217	0.788115
	NIST SRM 981			Run number: 58	0.921532	7.95626e-06	2.19919	1.80992e-05		-0.0817173	0.788088
	NIST SRM 981			Run number: 59	0.921533	7.45667e-06	2.19926	2.14215e-05		-0.081717	0.78812
	NIST SRM 981			Run number: 60	0.921542	6.33035e-06	2.19928	2.15906e-05		-0.0817065	0.78813
	NIST SRM 981	Plasma Power	1200 W	Run number: 62	0.921082	6.83959e-06	2.1971	1.48264e-05		-0.0822065	0.787138
	NIST SRM 981			Run number: 63	0.921093	7.7493e-06	2.19709	1.65261e-05		-0.0821943	0.787135
	NIST SRM 981			Run number: 64	0.921078	7.65329e-06	2.19709	1.38282e-05		-0.0822107	0.787132
	NIST SRM 981			Run number: 65	0.921082	6.60897e-06	2.1971	1.31495e-05		-0.0822064	0.787139
	NIST SRM 981			Run number: 66	0.921077	6.49546e-06	2.19703	1.57509e-05		-0.082212	0.787104
	NIST SRM 981	Plasma Power	1220 W	Run number: 68	0.920784	6.35895e-06	2.19565	1.51025e-05		-0.0825297	0.786479
	NIST SRM 981			Run number: 69	0.920762	6.17006e-06	2.19554	1.51048e-05		-0.0825533	0.786427
	NIST SRM 981			Run number: 70	0.920785	5.69493e-06	2.1956	1.48743e-05		-0.0825286	0.786455
	NIST SRM 981			Run number: 71	0.920754	8.40206e-06	2.1955	1.80998e-05		-0.0825629	0.786412
	NIST SRM 981			Run number: 72	0.920771	7.34543e-06	2.19557	1.73166e-05		-0.0825435	0.786443
	NIST SRM 981	Plasma Power	1240 W	Run number: 74	0.920689	8.45205e-06	2.19527	1.70813e-05		-0.0826329	0.786304
	NIST SRM 981			Run number: 75	0.920706	8.13246e-06	2.1953	1.57582e-05		-0.0826146	0.786321
	NIST SRM 981			Run number: 76	0.920711	6.99766e-06	2.19527	1.34507e-05		-0.082609	0.786306
	NIST SRM 981			Run number: 77	0.920694	7.09967e-06	2.19529	1.39456e-05		-0.0826274	0.786314
	NIST SRM 981			Run number: 78	0.92071	6.10373e-06	2.19528	1.48333e-05		-0.0826106	0.786312
	NIST SRM 981	Plasma Power	1260 W	Run number: 80	0.920845	7.3848e-06	2.19597	1.56354e-05		-0.0824636	0.786622
	NIST SRM 981			Run number: 81	0.920815	7.041e-06	2.19585	1.41803e-05		-0.0824965	0.786567
	NIST SRM 981			Run number: 82	0.920838	7.46377e-06	2.19586	1.5706e-05		-0.0824713	0.786576
	NIST SRM 981			Run number: 83	0.920839	8.66042e-06	2.1959	1.63499e-05		-0.0824702	0.786593
	NIST SRM 981			Run number: 84	0.920836	8.61314e-06	2.1959	1.92288e-05		-0.0824733	0.786594
	NIST SRM 981	Plasma Power	1280 W	Run number: 86	0.921038	7.42038e-06	2.19663	1.54301e-05		-0.0822535	0.786924
	NIST SRM 981			Run number: 87	0.921039	8.56863e-06	2.19661	1.71517e-05		-0.0822529	0.786917
	NIST SRM 981			Run number: 88	0.921048	8.56733e-06	2.19662	1.84499e-05		-0.0822431	0.78692
	NIST SRM 981			Run number: 89	0.921032	9.06152e-06	2.19659	1.59403e-05		-0.0822603	0.786904
	NIST SRM 981			Run number: 90	0.921054	6.98633e-06	2.19664	1.29751e-05		-0.0822363	0.786927
	NIST SRM 981	Plasma Power	1300 W	Run number: 92	0.921223	6.89962e-06	2.19671	1.59043e-05	outlier in three-isotope diagram
	NIST SRM 981			Run number: 93	0.921207	7.19265e-06	2.19667	1.64559e-05
	NIST SRM 981			Run number: 94	0.921186	8.8548e-06	2.19669	1.76386e-05
	NIST SRM 981			Run number: 95	0.921166	8.17506e-06	2.19663	1.89007e-05
	NIST SRM 981			Run number: 96	0.921204	8.37933e-06	2.19669	1.71569e-05

## Sheet: Cd TIMS
MC-TIMS Sector 54 @BAM
outlier marked red, will be removed from further calculations
					111-113-110								112-114-110								112-114-111
	Sample	Parameter	Descritpion	Block	111Cd/110Cd	SE	113Cd/110Cd	SE	ln(111Cd/110Cd)	ln(113Cd/110Cd)			112Cd/110Cd	SE	114Cd/110Cd	SE	ln(112Cd/110Cd)	ln(114Cd/110Cd)			112Cd/111Cd	SE	114Cd/111Cd	SE	ln(112Cd/111Cd)	ln(114Cd/111Cd)
	BAM-I012	loaded analyte mass	50 ng	1	1.02175	6.09121e-05	0.969305	6.15563e-05	0.0215136	-0.0311755			1.91863	0.000117679	2.27191	0.000118873	0.651609	0.820623			1.87779	9.76751e-05	2.22356	8.15249e-05	0.630095	0.799109
	BAM-I012			2	1.02166	6.08308e-05	0.969236	5.91757e-05	0.0214252	-0.0312474			1.91857	8.5178e-05	2.27144	0.000112088	0.651578	0.820413			1.8779	7.20618e-05	2.22329	7.80515e-05	0.630153	0.798988
	BAM-I012			3	1.02184	4.2711e-05	0.969148	3.97933e-05	0.0216058	-0.0313382			1.91864	7.89629e-05	2.27172	9.00824e-05	0.651615	0.820539			1.87763	7.46313e-05	2.22317	8.87289e-05	0.63001	0.798933
	BAM-I012			4	1.02184	4.94896e-05	0.969355	5.14379e-05	0.0216017	-0.0311248			1.91874	8.26201e-05	2.27178	9.48297e-05	0.651668	0.820563			1.87773	6.29533e-05	2.22323	8.25634e-05	0.630066	0.798962
	BAM-I012			5	1.02196	6.64656e-05	0.969297	7.17132e-05	0.0217267	-0.031184			1.91869	8.42628e-05	2.2719	9.65671e-05	0.651642	0.820615			1.87745	9.25979e-05	2.22307	8.69963e-05	0.629916	0.798889
	BAM-I012			6	1.02158	6.03831e-05	0.969152	5.37204e-05	0.0213528	-0.0313342			1.91863	9.2661e-05	2.27165	9.15196e-05	0.651609	0.820507			1.87809	8.38513e-05	2.22366	6.68438e-05	0.630256	0.799154
	BAM-I012			7	1.0217	4.29768e-05	0.969559	4.91292e-05	0.0214711	-0.0309138			1.91916	5.75266e-05	2.27264	8.65935e-05	0.651885	0.820941			1.87839	7.24694e-05	2.22436	8.1833e-05	0.630414	0.79947
	BAM-I012			8	1.02167	5.53543e-05	0.96936	3.75054e-05	0.0214362	-0.0311193			1.9189	8.52189e-05	2.2729	9.91829e-05	0.65175	0.821058			1.8782	6.97731e-05	2.2247	9.0492e-05	0.630314	0.799622
	BAM-I012			9	1.02199	6.08483e-05	0.969865	6.58408e-05	0.021755	-0.0305987			1.91928	9.12064e-05	2.27325	0.000110768	0.651953	0.821208			1.87798	7.84664e-05	2.22432	0.00010265	0.630198	0.799453
	BAM-I012			10	1.022	5.35733e-05	0.969777	4.76162e-05	0.0217612	-0.0306896			1.91931	7.62498e-05	2.27349	0.000109286	0.651967	0.821318			1.878	8.88217e-05	2.22455	0.000100745	0.630206	0.799557
	BAM-I012			11	1.02181	3.73331e-05	0.969933	4.37012e-05	0.0215714	-0.0305283			1.91932	7.73322e-05	2.27332	8.81584e-05	0.651969	0.82124			1.87836	7.55815e-05	2.2248	9.31131e-05	0.630397	0.799669
	BAM-I012			12	1.02193	5.48177e-05	0.969795	4.11403e-05	0.0216923	-0.0306707			1.91948	6.97567e-05	2.27373	8.64499e-05	0.652052	0.821423			1.87829	8.85143e-05	2.22494	8.32981e-05	0.63036	0.799731
	BAM-I012	loaded analyte mass	50 ng	1	1.02175	5.72372e-05	0.969278	5.87888e-05	0.0215196	-0.0312035			1.91901	7.13828e-05	2.27213	0.000103674	0.651809	0.820719			1.87815	7.43841e-05	2.22376	7.27178e-05	0.63029	0.799199
	BAM-I012			2	1.02169	5.51899e-05	0.969034	0.000100197	0.02146	-0.0314555			1.91826	0.000134041	2.27112	0.00019933	0.651418	0.820273			1.87753	0.000101026	2.2229	0.000139781	0.629958	0.798813
	BAM-I012			3	1.02145	5.2607e-05	0.968452	5.9797e-05	0.0212261	-0.0320567			1.91755	8.27919e-05	2.26937	9.15357e-05	0.651047	0.819503			1.87727	8.26526e-05	2.22171	9.4639e-05	0.62982	0.798277
	BAM-I012			4	1.02116	5.75652e-05	0.968066	6.83657e-05	0.0209437	-0.0324555			1.91709	9.05532e-05	2.26863	9.5498e-05	0.650808	0.819177			1.87736	9.55533e-05	2.22161	0.0001146	0.629865	0.798234
	BAM-I012			5	1.02123	4.11052e-05	0.968071	5.6435e-05	0.0210049	-0.0324497			1.91727	9.34094e-05	2.2689	9.6092e-05	0.650901	0.819295			1.87742	8.39864e-05	2.22174	8.33441e-05	0.629896	0.79829
	BAM-I012			6	1.02125	5.78262e-05	0.968272	5.56426e-05	0.021025	-0.0322421			1.9176	9.49205e-05	2.26925	0.000113311	0.651074	0.81945			1.8777	7.97245e-05	2.22204	7.74707e-05	0.630049	0.798425
	BAM-I012			7	1.02108	6.81483e-05	0.968072	5.03476e-05	0.0208639	-0.032449			1.91732	0.000100482	2.26926	0.000111227	0.650928	0.819453			1.87773	9.17996e-05	2.2224	0.000149121	0.630064	0.798589
	BAM-I012			8	1.02117	5.42111e-05	0.968178	5.66771e-05	0.0209531	-0.0323391			1.91777	7.94746e-05	2.27	9.89839e-05	0.651163	0.819778			1.878	8.78423e-05	2.22293	0.000133685	0.63021	0.798825
	BAM-I012			9	1.02096	3.96888e-05	0.96791	4.60852e-05	0.020744	-0.0326166			1.91763	7.68065e-05	2.2698	7.54962e-05	0.651093	0.81969			1.87827	8.32108e-05	2.2232	8.71826e-05	0.630349	0.798946
	BAM-I012			10	1.02106	5.24235e-05	0.968355	5.92603e-05	0.0208389	-0.0321568			1.91833	9.31157e-05	2.27058	0.000101499	0.651457	0.820036			1.87877	8.45459e-05	2.22375	7.88566e-05	0.630619	0.799197
	BAM-I012			11	1.02084	5.92194e-05	0.968122	6.04749e-05	0.0206298	-0.0323974			1.91832	0.000104066	2.27126	0.000131883	0.65145	0.820336			1.87915	0.000111851	2.22489	0.000131991	0.63082	0.799707
	BAM-I012			12	1.02084	5.8377e-05	0.968274	6.13181e-05	0.0206278	-0.0322403			1.9189	0.000104318	2.27221	0.000129142	0.651751	0.820751			1.87972	0.000103349	2.22582	0.000149513	0.631123	0.800123
	BAM-I012	loaded analyte mass	50 ng	1	1.02238	5.15307e-05	0.970339	5.01344e-05	0.022131	-0.0301096			1.91976	9.60016e-05	2.27467	0.000105997	0.6522	0.821835			1.87774	7.74189e-05	2.22488	7.86506e-05	0.630069	0.799704
	BAM-I012			2	1.02211	5.07013e-05	0.970416	4.44319e-05	0.0218676	-0.0300302			1.91977	6.70652e-05	2.27477	9.40112e-05	0.652204	0.821879			1.87824	8.48816e-05	2.22557	9.46797e-05	0.630336	0.800012
	BAM-I012			3	1.02221	5.01189e-05	0.97053	4.83199e-05	0.0219696	-0.0299134			1.92032	8.47852e-05	2.27563	8.30702e-05	0.652493	0.822259			1.87859	7.87281e-05	2.22618	9.60086e-05	0.630524	0.800289
	BAM-I012			4	1.02204	4.1071e-05	0.970296	5.83546e-05	0.0217988	-0.030154			1.91984	7.47227e-05	2.27529	9.0174e-05	0.652241	0.822107			1.87844	9.273e-05	2.22623	8.72879e-05	0.630442	0.800308
	BAM-I012			5	1.02229	5.09696e-05	0.970774	5.48566e-05	0.0220458	-0.0296621			1.92026	0.000105193	2.27622	0.00011134	0.652459	0.822516			1.87839	7.43155e-05	2.22659	6.57806e-05	0.630413	0.800471
	BAM-I012			6	1.02222	5.38986e-05	0.970829	3.92296e-05	0.021981	-0.0296044			1.92049	8.66722e-05	2.27666	9.8678e-05	0.652582	0.822711			1.87874	7.06424e-05	2.22717	8.76901e-05	0.630601	0.80073
	BAM-I012			7	1.02217	4.32358e-05	0.970704	2.85977e-05	0.0219243	-0.0297336			1.92066	6.52106e-05	2.27659	8.77516e-05	0.652671	0.82268			1.87901	6.83397e-05	2.22722	8.25971e-05	0.630746	0.800756
	BAM-I012			8	1.02249	4.18542e-05	0.970999	5.49299e-05	0.022237	-0.0294296			1.92074	6.94225e-05	2.27727	8.81854e-05	0.652709	0.822979			1.8785	7.30505e-05	2.22719	0.000104187	0.630472	0.800742
	BAM-I012			9	1.02241	5.78562e-05	0.970994	5.01117e-05	0.0221606	-0.0294347			1.92085	5.92825e-05	2.27708	9.52197e-05	0.652766	0.822895			1.87875	8.40844e-05	2.22718	7.95714e-05	0.630605	0.800734
	BAM-I012			10	1.02212	5.26179e-05	0.971054	3.84859e-05	0.0218766	-0.0293729			1.9207	7.10385e-05	2.2771	8.88015e-05	0.652689	0.822901			1.87914	9.26233e-05	2.22782	9.37804e-05	0.630813	0.801024
	BAM-I012			11	1.02228	4.46854e-05	0.970881	4.18843e-05	0.022039	-0.0295517			1.92071	7.14998e-05	2.27726	9.87047e-05	0.652697	0.822972			1.87885	6.70624e-05	2.22762	8.26764e-05	0.630658	0.800933
	BAM-I012			12	1.02226	5.27551e-05	0.971103	4.83317e-05	0.0220188	-0.029323			1.92104	6.26377e-05	2.27763	8.91561e-05	0.652866	0.823133			1.8792	7.47266e-05	2.22802	9.23476e-05	0.630847	0.801115
	BAM-I012	loaded analyte mass	50 ng	1	1.02184	6.99011e-05	0.969595	6.40761e-05	0.0216032	-0.0308765			1.91915	0.000119995	2.27256	0.000138557	0.65188	0.820909			1.87813	8.64588e-05	2.224	8.98124e-05	0.630277	0.799305
	BAM-I012			2	1.02192	4.14984e-05	0.96948	4.70241e-05	0.0216822	-0.0309953			1.91932	6.41844e-05	2.27297	8.22836e-05	0.651973	0.821087			1.87816	7.25762e-05	2.22422	9.59773e-05	0.630291	0.799405
	BAM-I012			3	1.02185	6.02827e-05	0.969521	6.90714e-05	0.0216186	-0.0309528			1.9195	8.46156e-05	2.27303	0.000114437	0.652064	0.821113			1.87845	7.85179e-05	2.22442	0.000101843	0.630445	0.799495
	BAM-I012			4	1.02187	5.03921e-05	0.969414	6.13264e-05	0.0216365	-0.0310639			1.91968	0.000103702	2.27314	0.000108059	0.652158	0.821161			1.87859	7.18077e-05	2.22448	8.08075e-05	0.630522	0.799525
	BAM-I012			5	1.02201	5.93553e-05	0.969476	6.46367e-05	0.021772	-0.0309992			1.91995	0.000104509	2.27362	0.000117983	0.652299	0.821371			1.8786	0.000109524	2.22465	0.000105961	0.630527	0.799599
	BAM-I012			6	1.02167	5.28585e-05	0.969589	3.69699e-05	0.0214416	-0.0308825			1.91984	8.60549e-05	2.27382	0.000116412	0.652243	0.821459			1.87912	9.76776e-05	2.22558	8.17924e-05	0.630801	0.800018
	BAM-I012			7	1.02183	4.75035e-05	0.969468	3.90161e-05	0.0215988	-0.0310077			1.92014	7.05354e-05	2.274	0.000118096	0.652401	0.821539			1.87912	8.82528e-05	2.22541	0.0001311	0.630802	0.79994
	BAM-I012			8	1.02177	4.83681e-05	0.969631	4.0377e-05	0.0215323	-0.0308397			1.91977	8.18739e-05	2.27411	9.65987e-05	0.652208	0.82159			1.87888	7.54545e-05	2.22567	7.46164e-05	0.630675	0.800058
	BAM-I012			9	1.02176	6.47259e-05	0.969625	5.52874e-05	0.0215256	-0.0308455			1.92003	8.50571e-05	2.27446	0.000112686	0.652342	0.821745			1.87914	9.08158e-05	2.22603	0.00010407	0.630817	0.800219
	BAM-I012			10	1.02158	4.99556e-05	0.969562	4.9505e-05	0.0213489	-0.0309106			1.92026	8.28942e-05	2.27447	0.000108671	0.652461	0.821749			1.8797	7.31693e-05	2.22643	7.64052e-05	0.631113	0.8004
	BAM-I012			11	1.02188	4.14203e-05	0.969826	3.96494e-05	0.0216419	-0.0306389			1.92084	6.8211e-05	2.27547	8.5217e-05	0.652764	0.822186			1.87972	7.68071e-05	2.22675	7.69422e-05	0.631122	0.800544
	BAM-I012			12	1.0217	6.85414e-05	0.96953	6.29829e-05	0.0214669	-0.0309438			1.92059	0.000105263	2.27507	9.09319e-05	0.652633	0.822011			1.8798	9.28567e-05	2.22675	0.000117139	0.631166	0.800544
	BAM-I012	loaded analyte mass	15 ng	1	1.02169	8.27531e-05	0.969566	5.33597e-05	0.0214565	-0.0309064			1.92112	0.000165251	2.27645	0.000281923	0.652909	0.822618			1.88034	0.000174393	2.22813	0.00027991	0.631453	0.801162
	BAM-I012			2	1.02223	6.59459e-05	0.968621	9.75561e-05	0.0219896	-0.0318821			1.9236	0.000167611	2.28297	0.000338437					1.88177	0.000177947	2.23332	0.000335358	0.63221	0.803489
	BAM-I012			3	1.02495	0.000353443	0.968932	7.66243e-05					1.92634	0.00013356	2.28946	0.000193891	0.655623	0.828317			1.87946	0.000621602	2.23374	0.000720106
	BAM-I012			4	1.02565	0.000198695	0.968625	6.63825e-05	0.0253233	-0.0318777			1.92604	0.000128904	2.28923	0.000226851	0.655469	0.828217			1.87789	0.0003903	2.23199	0.000508297	0.630146	0.802895
	BAM-I012			5	1.02695	0.0001865	0.969308	7.09994e-05	0.0265951	-0.0311726			1.92675	0.000102217	2.29179	0.000162953	0.655836	0.829334			1.87619	0.000299038	2.23165	0.000309523	0.629242	0.80274
	BAM-I012			6	1.03751	0.00164278	0.969908	0.000142401					1.92714	0.000304358	2.2943	0.000290095					1.85759	0.0031562	2.21149	0.00358624
	BAM-I012	loaded analyte mass	15 ng	1	1.02182	6.21472e-05	0.969301	6.1664e-05	0.0215834	-0.0311803			1.91904	9.50411e-05	2.2723	0.000126215	0.651823	0.820793			1.87806	8.2968e-05	2.22378	0.00011773	0.63024	0.79921
	BAM-I012			2	1.02165	5.63858e-05	0.969424	5.77915e-05	0.0214208	-0.0310537			1.91937	7.48758e-05	2.27303	0.000105417	0.651998	0.821114			1.87869	8.48975e-05	2.22486	0.000106987	0.630577	0.799693
	BAM-I012			3	1.02161	5.05305e-05	0.969501	4.16184e-05	0.0213843	-0.0309737			1.91947	8.1205e-05	2.27371	0.000103599	0.652051	0.821414			1.87886	8.07163e-05	2.22561	8.62806e-05	0.630667	0.800029
	BAM-I012			4	1.02172	5.97252e-05	0.969804	5.34844e-05	0.0214838	-0.0306609			1.91962	7.79082e-05	2.27439	0.000121017	0.652125	0.821712			1.87882	9.13162e-05	2.22605	0.000129816	0.630642	0.800229
	BAM-I012			5	1.02178	5.09265e-05	0.969695	4.71747e-05	0.0215423	-0.0307737			1.92004	9.69182e-05	2.2748	8.75835e-05	0.652345	0.82189			1.87912	9.15334e-05	2.22632	0.000105955	0.630802	0.800348
	BAM-I012			6	1.02173	5.62886e-05	0.969636	5.27517e-05	0.0214952	-0.0308347			1.92046	9.18232e-05	2.27574	0.000103326	0.652567	0.822304			1.87962	0.000106377	2.22734	0.00011604	0.631072	0.800809
	BAM-I012			7	1.02166	6.96956e-05	0.969517	7.1931e-05	0.0214282	-0.0309577			1.92089	0.000131164	2.27622	0.000179323	0.652789	0.822518			1.88017	0.000121103	2.22797	0.00014009	0.631361	0.80109
	BAM-I012			8	1.02133	7.48884e-05	0.969383	5.55557e-05	0.0211071	-0.0310959			1.92164	0.000105185	2.27848	0.000187607	0.653178	0.823509			1.8815	0.000160895	2.23089	0.000267855	0.632071	0.802402
	BAM-I012			9	1.02025	8.023e-05	0.968494	6.38976e-05	0.0200464	-0.0320127			1.92283	9.86901e-05	2.28136	0.000183031	0.653797	0.824772			1.88467	0.000162175	2.23608	0.000246151	0.633751	0.804726
	BAM-I012			10	1.01965	6.21464e-05	0.968063	4.88215e-05	0.0194609	-0.0324578			1.92369	0.000102518	2.28375	0.000134913	0.654244	0.825821			1.88661	0.00012542	2.23974	0.000177137	0.634784	0.80636
	BAM-I012			11	1.01963	5.34679e-05	0.967852	3.65553e-05	0.0194383	-0.0326766			1.92508	9.66267e-05	2.28595	0.000150514	0.654965	0.826784			1.88802	6.33577e-05	2.24195	8.59009e-05	0.635527	0.807345
	BAM-I012			12	1.0198	5.95515e-05	0.96764	5.4116e-05	0.0196058	-0.0328947			1.92477	0.000101402	2.2864	0.000127778	0.654806	0.826977			1.8874	8.09608e-05	2.24201	0.000102072	0.635201	0.807371
	BAM-I012	loaded analyte mass	15 ng	1	1.02151	6.81659e-05	0.968535	4.89095e-05	0.0212864	-0.0319709			1.91762	7.46955e-05	2.26968	9.20424e-05	0.651086	0.819641			1.87723	9.92087e-05	2.22188	0.000104944	0.629799	0.798355
	BAM-I012			2	1.02175	5.03711e-05	0.968766	4.86471e-05	0.021521	-0.0317323			1.91795	7.42314e-05	2.27031	8.48914e-05	0.651259	0.819914			1.87712	9.17229e-05	2.22197	0.000116803	0.629738	0.798393
	BAM-I012			3	1.02137	4.73102e-05	0.968628	4.54233e-05	0.0211431	-0.0318751			1.9179	5.66464e-05	2.27032	9.15286e-05	0.65123	0.819919			1.87777	7.84496e-05	2.22282	8.66435e-05	0.630087	0.798776
	BAM-I012			4	1.0216	4.40666e-05	0.968795	4.49175e-05	0.021372	-0.0317019			1.91815	8.2534e-05	2.27091	9.01528e-05	0.651362	0.820181			1.87759	7.32133e-05	2.22289	9.90924e-05	0.62999	0.798809
	BAM-I012			5	1.0217	5.56801e-05	0.968977	6.66881e-05	0.0214717	-0.0315141			1.91842	0.000102954	2.2715	0.000134678	0.651502	0.82044			1.87767	7.0707e-05	2.22325	0.000111517	0.63003	0.798968
	BAM-I012			6	1.02172	4.73162e-05	0.968892	4.05142e-05	0.0214886	-0.0316021			1.91856	6.96002e-05	2.27207	6.24071e-05	0.651577	0.820691			1.87778	7.98336e-05	2.22377	0.000116556	0.630088	0.799202
	BAM-I012			7	1.02143	4.66561e-05	0.969025	5.49197e-05	0.021202	-0.0314647			1.91872	6.98694e-05	2.27244	0.00010269	0.651659	0.820853			1.87847	7.83693e-05	2.22476	0.000116109	0.630457	0.799651
	BAM-I012			8	1.0215	5.13412e-05	0.969022	5.1046e-05	0.0212703	-0.0314681			1.91906	9.7745e-05	2.27282	0.000126804	0.651836	0.821021			1.87867	9.221e-05	2.22499	9.52046e-05	0.630566	0.799751
	BAM-I012			9	1.02164	5.08832e-05	0.96927	5.49702e-05	0.0214118	-0.0312125			1.91921	8.90168e-05	2.27355	0.000105622	0.651912	0.821344			1.87855	9.47984e-05	2.22539	8.55095e-05	0.630501	0.799932
	BAM-I012			10	1.02147	4.70551e-05	0.969207	4.8379e-05	0.0212401	-0.0312771			1.91925	7.6768e-05	2.27387	7.89062e-05	0.651932	0.821482			1.87891	7.43538e-05	2.22608	8.77976e-05	0.630692	0.800241
	BAM-I012			11	1.02191	0.000199954	0.969808	0.000207751					1.92036	0.000188615	2.2757	0.000473084					1.87918	0.000209797	2.2269	9.82397e-05	0.630834	0.800612
	BAM-I012			12	1.02138	4.67203e-05	0.969351	6.187e-05	0.0211567	-0.0311281			1.92069	8.40436e-05	2.27655	0.000161571	0.652687	0.822662			1.88049	7.11303e-05	2.22889	0.000131748	0.63153	0.801505
	BAM-I012	loaded analyte mass	15 ng	1	1.02223	4.86157e-05	0.970438	4.92499e-05	0.02199	-0.0300082			1.92031	0.000106579	2.27598	0.000127234	0.652489	0.82241			1.87855	8.40064e-05	2.22648	0.000132988	0.630499	0.80042
	BAM-I012			2	1.02224	7.51776e-05	0.970605	5.41776e-05	0.0219994	-0.0298358			1.92069	8.67016e-05	2.27661	9.14621e-05	0.652683	0.822686			1.87889	0.000127341	2.22707	0.000130895	0.630684	0.800686
	BAM-I012			3	1.02222	5.26924e-05	0.970694	4.82878e-05	0.0219793	-0.0297444			1.9208	9.56708e-05	2.27727	0.000117901	0.65274	0.822977			1.87904	7.51393e-05	2.22776	0.000108546	0.630761	0.800998
	BAM-I012			4	1.02214	6.24079e-05	0.970678	5.28303e-05	0.0218942	-0.0297605			1.92106	0.000103163	2.27785	0.000109406	0.652875	0.823234			1.87945	0.000118768	2.22852	0.000152002	0.630981	0.80134
	BAM-I012			5	1.02237	5.56706e-05	0.971109	7.04137e-05	0.0221281	-0.0293162			1.9219	9.22849e-05	2.2789	0.000112272	0.653316	0.823695			1.87984	8.83437e-05	2.22903	8.82838e-05	0.631187	0.801567
	BAM-I012			6	1.02193	7.16096e-05	0.971103	6.24132e-05	0.0216952	-0.0293227			1.92184	0.000112775	2.27953	0.000140818	0.653281	0.823968			1.88059	8.3444e-05	2.2306	0.000117468	0.631586	0.802273
	BAM-I012			7	1.02215	7.29213e-05	0.971066	4.08677e-05	0.0219043	-0.0293604			1.92291	8.34448e-05	2.28139	0.000121873	0.653837	0.824785			1.88124	0.000128934	2.23196	0.000169696	0.631933	0.802881
	BAM-I012			8	1.02139	6.91567e-05	0.970695	6.5542e-05	0.0211662	-0.0297429			1.92388	0.000117797	2.28362	0.000188848	0.654346	0.825764			1.88359	0.000150807	2.2358	0.000231419	0.63318	0.804598
	BAM-I012			9	1.02095	6.9309e-05	0.970324	7.56258e-05	0.0207295	-0.0301255			1.92459	0.000117294	2.28594	0.00018007	0.654713	0.826776			1.88511	0.000124049	2.23904	0.000187434	0.633984	0.806046
	BAM-I012			10	1.02081	4.48675e-05	0.970411	5.71234e-05	0.0205936	-0.0300359			1.92549	6.85424e-05	2.28809	0.000134101	0.65518	0.827717			1.88624	8.02664e-05	2.24145	0.000114541	0.634586	0.807123
	BAM-I012			11	1.02108	3.71014e-05	0.970195	4.62877e-05	0.0208635	-0.0302581			1.926	7.68252e-05	2.28929	9.17488e-05	0.655447	0.828242			1.88624	7.60034e-05	2.24202	8.02387e-05	0.634584	0.807378
	BAM-I012			12	1.02125	3.62866e-05	0.970123	4.74963e-05	0.0210246	-0.0303327			1.9263	7.2918e-05	2.28968	9.84547e-05	0.655602	0.828413			1.88623	8.25471e-05	2.24204	8.38863e-05	0.634578	0.807388
	BAM-I012	loaded analyte mass	5 ng	1	1.02281	9.80529e-05	0.969595	7.43339e-05	0.0225561	-0.0308773			1.92068	0.000167104	2.27707	0.000303084	0.652679	0.82289			1.87784	9.41693e-05	2.22628	0.000211696	0.630123	0.800334
	BAM-I012			2	1.02516	0.000281865	0.968796	5.91858e-05					1.92311	0.000158159	2.28297	0.000289826	0.653943	0.825479			1.87591	0.000404327	2.22694	0.000373463	0.629093	0.800629
	BAM-I012			3	1.03057	0.000364099	0.968662	6.1424e-05					1.9246	0.000111902	2.28649	0.00011209	0.654717	0.82702			1.86752	0.00063989	2.21868	0.000735783
	BAM-I012			4	1.03793	0.000801711	0.9688	5.3388e-05					1.92501	0.000110504	2.28799	0.000175549	0.654929	0.827672			1.85468	0.00142262	2.2044	0.00162556
	BAM-I012			5	1.04457	0.000433365	0.968134	0.000119907					1.92394	0.0002056	2.28751	0.000286979	0.654376	0.827465			1.84187	0.000629843	2.18993	0.00073663
	BAM-I012			6	1.0884	0.0070886	0.965574	0.00164037					1.91856	0.00301647	2.28267	0.00388369					1.76484	0.0135573	2.09981	0.016297
	BAM-I012	loaded analyte mass	5 ng	1	1.04867	0.00105063	0.968123	0.000123814					1.92367	0.000203218	2.2864	0.000255919	0.654235	0.82698			1.83443	0.0019639	2.18034	0.00234271
	BAM-I012			2	1.04372	0.000385613	0.968133	0.000107493					1.9241	0.000229349	2.28743	0.000354918					1.84351	0.000603734	2.19162	0.0006764
	BAM-I012			3	1.07361	0.00399543	0.969445	6.6612e-05					1.92597	0.000128235	2.29173	0.000153493	0.655429	0.829308			1.79451	0.00667497	2.1353	0.00780262
	BAM-I012	loaded analyte mass	5 ng	1	1.02318	0.000160044	0.969791	8.49608e-05	0.0229141	-0.0306752			1.9218	0.000203866	2.27935	0.000351747					1.87826	0.000143107	2.22772	8.8782e-05	0.630347	0.800977
	BAM-I012			2	1.02646	0.000177787	0.969168	5.72538e-05	0.0261204	-0.0313178			1.92365	0.000122555	2.28401	0.000226515	0.654222	0.825931			1.87405	0.000234774	2.22512	0.000199505	0.628102	0.799811
	BAM-I012			3	1.02744	5.78315e-05	0.968948	8.74614e-05	0.0270733	-0.0315444			1.9243	0.000136775	2.28632	0.000178095	0.654561	0.826945			1.8729	0.000102462	2.22526	0.000119494	0.627488	0.799872
	BAM-I012			4	1.02712	7.95519e-05	0.968699	6.22518e-05	0.0267554	-0.0318014			1.92456	0.000133075	2.28701	0.000209104	0.654697	0.827246			1.87375	9.85153e-05	2.22663	0.000116325	0.627942	0.800491
	BAM-I012			5	1.03041	0.000287956	0.968906	4.3473e-05					1.92557	8.52027e-05	2.28939	0.000136158	0.655222	0.828286			1.86874	0.000484047	2.22183	0.000538454
	BAM-I012			6	1.03833	0.000444437	0.969021	6.80524e-05					1.92587	9.32834e-05	2.29055	0.000155114	0.65538	0.828792			1.85479	0.000790762	2.20601	0.000867935
	BAM-I012			7	1.05859	0.00166824	0.969093	0.000162721					1.92526	0.000343222	2.29166	0.000384039					1.81882	0.0031077	2.16496	0.00361034
	BAM-I012			8	1.10928	0.00383889	0.955048	0.00201339					1.89886	0.00367872	2.25679	0.00485254					1.71234	0.00724184	2.03511	0.00881757
	BAM-I012			9	1.04877	0.00520605	0.961646	0.00353907					1.91303	0.00650508	2.26998	0.00848547					1.82455	0.00514349	2.16491	0.00580909
	BAM-I012	loaded analyte mass	5 ng	1	1.02432	0.000169449	0.968457	8.66253e-05	0.024033	-0.0320509			1.92206	0.000120262	2.2795	0.000179824	0.653398	0.823958			1.87642	0.000276422	2.22538	0.000254108	0.629366	0.799926
	BAM-I012			2	1.02682	0.00012789	0.967694	5.2651e-05	0.0264667	-0.0328394			1.92269	0.000122437	2.28208	0.00020661	0.653726	0.825088			1.87247	0.000217857	2.22247	0.000304206	0.62726	0.798621
	BAM-I012			3	1.03113	0.000323473	0.967647	6.10337e-05					1.92363	9.36688e-05	2.28461	0.000150091	0.654215	0.826197			1.86555	0.000556583	2.21564	0.000629747
	BAM-I012			4	1.04092	0.00067867	0.967853	5.99765e-05					1.9243	0.000100112	2.28661	0.000131196	0.654563	0.82707			1.84867	0.00119684	2.19673	0.00135244
	BAM-I012			5	1.08869	0.00493916	0.96274	0.00188551					1.91357	0.00361487	2.27526	0.0045641					1.75883	0.01067	2.09128	0.012859
	BAM-I012	loaded analyte mass	250 ng	1	1.02248	5.19695e-05	0.971329	7.58555e-05	0.0222311	-0.0290905			1.92145	9.55444e-05	2.27824	0.000180516	0.653082	0.823403			1.87921	7.87683e-05	2.22815	0.000148733	0.630851	0.801172
	BAM-I012			2	1.02255	5.65598e-05	0.970906	3.0965e-05	0.0223021	-0.0295255			1.92074	6.91509e-05	2.27636	9.44067e-05	0.652711	0.822576			1.87838	8.42098e-05	2.22615	0.00012471	0.630409	0.800274
	BAM-I012			3	1.02237	6.24539e-05	0.970515	5.14666e-05	0.022124	-0.0299284			1.92041	8.93244e-05	2.27521	0.000117878	0.65254	0.822072			1.87839	7.52397e-05	2.22543	7.37614e-05	0.630416	0.799948
	BAM-I012			4	1.02213	4.53696e-05	0.970139	5.62211e-05	0.0218848	-0.0303162			1.91932	7.27884e-05	2.27377	8.62473e-05	0.65197	0.821438			1.87777	9.39781e-05	2.22455	0.000107018	0.630085	0.799553
	BAM-I012			5	1.02223	5.66884e-05	0.969928	6.7319e-05	0.0219853	-0.0305335			1.9194	9.50225e-05	2.27331	0.000131687	0.652013	0.821238			1.87766	7.72335e-05	2.22388	9.31019e-05	0.630028	0.799253
	BAM-I012			6	1.02214	6.23159e-05	0.970022	5.3587e-05	0.0218984	-0.0304366			1.91934	8.27219e-05	2.27333	9.78253e-05	0.651983	0.821245			1.87777	9.31935e-05	2.22409	0.000120708	0.630085	0.799347
	BAM-I012			7	1.02201	5.83702e-05	0.969962	4.67951e-05	0.0217737	-0.0304982			1.91912	8.66413e-05	2.27318	0.000101628	0.651865	0.821178			1.87778	7.97016e-05	2.22422	7.87722e-05	0.630091	0.799404
	BAM-I012			8	1.02192	4.99065e-05	0.969582	5.57671e-05	0.0216829	-0.0308904			1.91894	8.99697e-05	2.27239	0.000111161	0.651776	0.820832			1.87778	7.69376e-05	2.22365	9.01732e-05	0.630093	0.799149
	BAM-I012			9	1.02215	4.39381e-05	0.969888	5.39177e-05	0.0219052	-0.0305752			1.91918	8.75661e-05	2.27287	0.000105019	0.6519	0.821045			1.8776	7.40124e-05	2.22363	0.000102234	0.629995	0.79914
	BAM-I012			10	1.02209	5.93696e-05	0.969461	5.6133e-05	0.0218449	-0.0310153			1.91879	8.92226e-05	2.27221	0.000115436	0.651696	0.820751			1.87733	6.63026e-05	2.22311	0.000114971	0.629852	0.798906
	BAM-I012			11	1.022	5.53211e-05	0.969616	4.84299e-05	0.021762	-0.0308554			1.91872	6.82608e-05	2.27223	7.74102e-05	0.651657	0.820761			1.87741	9.25467e-05	2.22331	9.87889e-05	0.629895	0.798999
	BAM-I012			12	1.02195	5.63618e-05	0.969727	5.37783e-05	0.0217163	-0.0307405			1.91876	0.000102914	2.27218	0.000110983	0.651679	0.820739			1.87754	7.00834e-05	2.22337	7.47434e-05	0.629962	0.799023
	BAM-I012	loaded analyte mass	250 ng	1	1.02081	6.94341e-05	0.966661	6.07152e-05	0.020594	-0.0339073			1.91567	0.000104365	2.26376	0.000124403	0.650066	0.817029			1.87662	7.42926e-05	2.21762	0.000102118	0.629473	0.796435
	BAM-I012			2	1.02119	6.84364e-05	0.967168	5.25094e-05	0.0209669	-0.0333828			1.9168	0.000119693	2.26589	0.000170463	0.650657	0.81797			1.87703	0.000105055	2.21888	0.000133807	0.62969	0.797003
	BAM-I012			3	1.02058	5.5307e-05	0.966962	6.00536e-05	0.0203725	-0.0335963			1.91664	9.79885e-05	2.26668	0.000144551	0.650572	0.818316			1.87799	0.000127805	2.22097	0.000192155	0.6302	0.797943
	BAM-I012			4	1.01977	0.000107437	0.967029	6.69789e-05	0.0195778	-0.033527			1.91877	0.000139916	2.2715	0.000356746					1.88157	0.000297437	2.22747	0.0005441
	BAM-I012			5	1.01828	7.05259e-05	0.966768	5.39272e-05	0.0181177	-0.0337971			1.92048	8.76138e-05	2.2755	0.000103523	0.652574	0.8222			1.886	0.000133009	2.23465	0.000166277	0.634456	0.804083
	BAM-I012			6	1.01799	6.40946e-05	0.966453	5.38704e-05	0.017829	-0.0341231			1.92081	9.29577e-05	2.27642	0.000120609	0.652745	0.822603			1.88686	8.86934e-05	2.23619	0.000131039	0.634916	0.804774
	BAM-I012			7	1.01778	5.7643e-05	0.966491	6.55012e-05	0.0176248	-0.0340835			1.92125	8.66464e-05	2.27759	0.000129903	0.652976	0.82312			1.88768	7.67749e-05	2.2378	0.000116217	0.635351	0.805495
	BAM-I012			8	1.01775	4.69276e-05	0.966668	5.56293e-05	0.0175915	-0.0339			1.92196	8.78739e-05	2.27938	0.000123451	0.653345	0.823904			1.88844	6.78804e-05	2.23963	0.000126004	0.635754	0.806312
	BAM-I012			9	1.01756	5.10398e-05	0.966779	4.56537e-05	0.0174097	-0.0337849			1.92271	0.000105845	2.28077	0.00012778	0.653737	0.824512			1.88953	9.50703e-05	2.2414	9.22831e-05	0.636328	0.807102
	BAM-I012			10	1.01745	5.44386e-05	0.966919	6.04143e-05	0.0172974	-0.0336407			1.92314	9.22305e-05	2.28217	0.000126242	0.653957	0.825126			1.89016	8.76074e-05	2.24303	0.000141763	0.63666	0.807829
	BAM-I012			11	1.01756	4.65191e-05	0.967205	4.43512e-05	0.0174121	-0.033345			1.9239	8.05541e-05	2.28373	9.66108e-05	0.654353	0.825808			1.89069	9.64139e-05	2.24431	0.000117552	0.636941	0.808396
	BAM-I012			12	1.01751	5.04604e-05	0.967288	4.70903e-05	0.0173586	-0.0332586			1.9245	9.01451e-05	2.28478	0.000124646	0.654667	0.826272			1.89138	7.99551e-05	2.24547	0.000110098	0.637308	0.808913
	BAM-I012	loaded analyte mass	250 ng	1	1.0209	5.02302e-05	0.968338	6.19809e-05	0.0206821	-0.0321746			1.9184	9.96691e-05	2.27131	0.000162308	0.651492	0.820358			1.87913	8.03578e-05	2.22482	0.000141826	0.630809	0.799676
	BAM-I012			2	1.021	4.82694e-05	0.967999	5.45705e-05	0.020778	-0.0325242			1.91797	8.62852e-05	2.2696	0.000131617	0.651265	0.819602			1.87853	8.39127e-05	2.22292	0.000116149	0.630487	0.798824
	BAM-I012			3	1.02116	5.29647e-05	0.968159	6.36922e-05	0.0209397	-0.0323594			1.91798	9.68229e-05	2.26983	0.00010294	0.651273	0.819704			1.87824	6.61776e-05	2.22279	9.48972e-05	0.630333	0.798764
	BAM-I012			4	1.02093	4.31376e-05	0.967949	5.35888e-05	0.0207159	-0.0325759			1.9175	8.08227e-05	2.26926	0.000119971	0.651021	0.819452			1.87818	7.91071e-05	2.22273	0.000118609	0.630306	0.798736
	BAM-I012			5	1.02099	5.05228e-05	0.968092	5.89438e-05	0.0207688	-0.0324281			1.91794	8.97567e-05	2.27046	0.00011231	0.651251	0.819982			1.87852	7.78084e-05	2.22379	0.000113292	0.630482	0.799213
	BAM-I012			6	1.02085	7.11246e-05	0.96799	6.31336e-05	0.0206378	-0.0325331			1.91793	9.24125e-05	2.27025	8.7035e-05	0.651245	0.819891			1.87875	9.36899e-05	2.22388	0.000101712	0.630607	0.799254
	BAM-I012			7	1.0206	6.4517e-05	0.967958	3.87551e-05	0.0203904	-0.0325666			1.9179	0.000105532	2.27085	0.000138896	0.651228	0.820154			1.87918	9.19737e-05	2.22501	0.000119335	0.630838	0.799764
	BAM-I012			8	1.02028	5.97138e-05	0.967932	8.11615e-05	0.0200726	-0.0325937			1.91867	0.000120952	2.2722	0.000166851	0.651634	0.820748			1.88055	0.00011306	2.22704	0.000155827	0.631562	0.800675
	BAM-I012			9	1.01946	0.0001035	0.967375	9.77061e-05	0.0192709	-0.0331693			1.91985	0.000113745	2.27483	0.000187728	0.652245	0.821905			1.8832	0.000237366	2.23141	0.000350779	0.632974	0.802634
	BAM-I012			10	1.01812	9.29413e-05	0.966281	6.13404e-05	0.0179619	-0.0343005			1.92154	0.000122293	2.27824	0.00019497	0.653129	0.823404			1.88734	0.000201898	2.23769	0.000302887	0.635167	0.805443
	BAM-I012			11	1.01703	7.01133e-05	0.965926	5.05244e-05	0.0168843	-0.0346679			1.92208	8.05363e-05	2.28008	0.000125933	0.65341	0.824211			1.8899	0.00011636	2.24191	0.000169641	0.636526	0.807327
	BAM-I012			12	1.01622	5.33271e-05	0.96539	6.00303e-05	0.0160941	-0.0352227			1.92168	8.97435e-05	2.27987	0.000114563	0.653199	0.824118			1.891	9.604e-05	2.24347	0.000102273	0.637104	0.808024
	BAM-I012	loaded analyte mass	250 ng	1	1.02195	5.3125e-05	0.96941	5.46016e-05	0.0217148	-0.0310674			1.91862	9.67957e-05	2.27138	9.59327e-05	0.651607	0.820387			1.87741	7.70102e-05	2.22259	0.000100277	0.629893	0.798673
	BAM-I012			2	1.02174	3.47075e-05	0.969052	4.6081e-05	0.0215077	-0.0314368			1.91806	7.62168e-05	2.27097	8.5167e-05	0.651314	0.820206			1.87725	5.2262e-05	2.22265	6.7556e-05	0.629806	0.798698
	BAM-I012			3	1.02185	3.73965e-05	0.96924	4.07941e-05	0.0216129	-0.0312428			1.91839	6.36371e-05	2.27133	9.24991e-05	0.651488	0.820367			1.87738	5.53238e-05	2.22277	6.81688e-05	0.629875	0.798754
	BAM-I012			4	1.02181	3.96479e-05	0.969289	3.95692e-05	0.0215713	-0.0311928			1.91817	7.98055e-05	2.27126	8.64826e-05	0.651371	0.820337			1.87724	7.04079e-05	2.2228	8.47547e-05	0.6298	0.798766
	BAM-I012			5	1.0218	4.34902e-05	0.969408	5.77417e-05	0.0215673	-0.0310692			1.91839	9.45649e-05	2.27159	0.000115573	0.651485	0.82048			1.87746	9.15156e-05	2.22312	8.49381e-05	0.629918	0.798913
	BAM-I012			6	1.0221	5.31523e-05	0.969622	5.86416e-05	0.0218629	-0.0308487			1.91878	7.30401e-05	2.27224	9.68404e-05	0.651688	0.820766			1.87728	8.83322e-05	2.2231	9.12403e-05	0.629826	0.798903
	BAM-I012			7	1.02196	6.0951e-05	0.969287	5.43133e-05	0.0217182	-0.0311941			1.91869	8.92119e-05	2.2721	0.000118935	0.651641	0.820704			1.87747	8.49419e-05	2.22329	0.000118055	0.629923	0.798986
	BAM-I012			8	1.02184	5.29113e-05	0.969243	5.22951e-05	0.0216071	-0.0312401			1.91839	8.18094e-05	2.27162	8.47403e-05	0.651488	0.820492			1.87739	0.000100744	2.22306	0.000122426	0.629881	0.798884
	BAM-I012			9	1.02191	6.01942e-05	0.969469	5.69252e-05	0.0216715	-0.0310064			1.91866	7.34016e-05	2.27211	0.000106912	0.651625	0.820711			1.87752	7.90009e-05	2.2234	9.58377e-05	0.629954	0.799039
	BAM-I012			10	1.02188	5.29168e-05	0.969521	3.8958e-05	0.0216433	-0.0309535			1.91857	6.71006e-05	2.27209	7.72737e-05	0.65158	0.820702			1.87749	8.638e-05	2.22345	8.40892e-05	0.629937	0.799058
	BAM-I012			11	1.02189	5.20881e-05	0.969377	5.43288e-05	0.0216521	-0.0311014			1.91831	6.95201e-05	2.27198	9.20771e-05	0.651443	0.820653			1.87722	7.15606e-05	2.22332	8.90378e-05	0.62979	0.799001
	BAM-I012			12	1.02175	5.60633e-05	0.969394	4.99651e-05	0.0215186	-0.0310842			1.91865	6.92058e-05	2.27202	8.5402e-05	0.651621	0.820668			1.8778	9.11825e-05	2.22365	9.4495e-05	0.630102	0.799149
	BAM-I012	loaded analyte mass	1000 ng	1	1.02264	6.24207e-05	0.971842	4.82206e-05	0.0223902	-0.0285617			1.92227	9.27971e-05	2.28012	0.000102111	0.653506	0.824228			1.87971	0.00010342	2.22964	0.000114786	0.631116	0.801838
	BAM-I012			2	1.02251	5.2344e-05	0.971559	3.71583e-05	0.0222624	-0.0288536			1.92189	7.05127e-05	2.2793	0.000108227	0.653308	0.823869			1.87957	7.04908e-05	2.22912	8.86758e-05	0.631046	0.801607
	BAM-I012			3	1.02244	5.16313e-05	0.971377	5.56476e-05	0.0221914	-0.0290404			1.92168	0.000103133	2.27881	0.000114853	0.653198	0.823653			1.8795	6.50371e-05	2.2288	8.49459e-05	0.631007	0.801462
	BAM-I012			4	1.02245	5.99167e-05	0.971359	5.46828e-05	0.022197	-0.0290596			1.92149	7.65613e-05	2.27846	0.000105501	0.653101	0.823502			1.87931	8.54893e-05	2.22845	9.41063e-05	0.630904	0.801305
	BAM-I012			5	1.02238	5.41473e-05	0.971087	6.08778e-05	0.0221379	-0.0293396			1.9209	7.51165e-05	2.27771	0.000112784	0.652793	0.823169			1.87884	4.70404e-05	2.22784	7.4965e-05	0.630655	0.801031
	BAM-I012			6	1.02239	4.99995e-05	0.970813	4.34546e-05	0.0221479	-0.0296213			1.92096	8.13485e-05	2.27708	0.000100713	0.652827	0.822894			1.87889	6.31191e-05	2.2272	9.48327e-05	0.630679	0.800746
	BAM-I012			7	1.02238	6.1036e-05	0.970716	5.77237e-05	0.0221368	-0.0297211			1.9205	8.05503e-05	2.27635	0.000118765	0.652587	0.822572			1.87846	7.41846e-05	2.22651	9.21138e-05	0.63045	0.800435
	BAM-I012			8	1.02224	4.96003e-05	0.970642	4.12536e-05	0.0219933	-0.0297979			1.92037	8.56813e-05	2.27588	0.000117051	0.652519	0.822365			1.8786	6.5356e-05	2.22637	8.20706e-05	0.630526	0.800372
	BAM-I012			9	1.02241	4.09469e-05	0.970476	4.59088e-05	0.0221666	-0.0299681			1.92029	7.32293e-05	2.27528	9.50938e-05	0.652477	0.822104			1.87819	5.12025e-05	2.2254	7.52668e-05	0.63031	0.799937
	BAM-I012			10	1.022	5.52011e-05	0.970258	4.55189e-05	0.0217654	-0.0301934			1.91961	7.43762e-05	2.27423	0.000124226	0.652121	0.821642			1.87828	7.69007e-05	2.22527	8.25841e-05	0.630356	0.799876
	BAM-I012			11	1.022	5.34074e-05	0.969951	5.45542e-05	0.0217573	-0.0305099			1.91945	0.000111123	2.27373	0.000123249	0.652039	0.821421			1.87814	7.37557e-05	2.22479	8.37206e-05	0.630282	0.799663
	BAM-I012			12	1.02196	4.32049e-05	0.969867	3.60282e-05	0.0217213	-0.0305967			1.91913	4.74038e-05	2.27354	8.30989e-05	0.651874	0.821337			1.8779	8.02807e-05	2.22469	0.000102017	0.630152	0.799615
	BAM-I012	loaded analyte mass	1000 ng	1	1.02268	6.32147e-05	0.970638	7.45253e-05	0.0224279	-0.0298013			1.9203	8.51209e-05	2.27536	9.01143e-05	0.652482	0.82214			1.87771	0.000108355	2.2249	0.000107174	0.630054	0.799712
	BAM-I012			2	1.02233	4.36774e-05	0.970582	5.3305e-05	0.0220866	-0.0298589			1.92007	8.19529e-05	2.27527	9.41817e-05	0.652362	0.822097			1.87813	7.48948e-05	2.22556	8.6045e-05	0.630276	0.80001
	BAM-I012			3	1.02227	4.54794e-05	0.970535	4.93621e-05	0.0220275	-0.0299078			1.92001	5.51825e-05	2.27497	8.3334e-05	0.652333	0.821965			1.87818	8.25802e-05	2.2254	9.11264e-05	0.630305	0.799938
	BAM-I012			4	1.02245	5.13148e-05	0.970549	5.60133e-05	0.0222003	-0.0298929			1.92012	9.67294e-05	2.27508	0.000134208	0.652386	0.822014			1.87796	8.42257e-05	2.22513	8.0835e-05	0.630186	0.799814
	BAM-I012			5	1.02242	5.47926e-05	0.970349	5.55409e-05	0.0221698	-0.0300997			1.91977	8.87406e-05	2.27443	9.95284e-05	0.652203	0.821731			1.87767	8.7063e-05	2.22456	0.000105858	0.630033	0.799561
	BAM-I012			6	1.02237	5.45597e-05	0.970251	4.93189e-05	0.0221282	-0.0302002			1.91992	8.27875e-05	2.27404	0.000116338	0.652282	0.821559			1.8779	7.90495e-05	2.22427	7.98391e-05	0.630154	0.79943
	BAM-I012			7	1.02234	4.35681e-05	0.970283	4.5893e-05	0.02209	-0.0301676			1.91979	9.03081e-05	2.274	7.47961e-05	0.652214	0.821542			1.87784	7.69692e-05	2.22432	5.32866e-05	0.630124	0.799452
	BAM-I012			8	1.02207	5.50753e-05	0.96991	4.40913e-05	0.0218342	-0.0305523			1.91928	9.26571e-05	2.27343	8.68973e-05	0.651951	0.82129			1.87783	7.73381e-05	2.22433	8.7921e-05	0.630117	0.799456
	BAM-I012			9	1.02221	4.93931e-05	0.970009	5.34824e-05	0.0219712	-0.0304499			1.91946	8.69644e-05	2.2737	8.56933e-05	0.652046	0.821407			1.87775	7.96392e-05	2.22429	9.22562e-05	0.630074	0.799436
	BAM-I012			10	1.02216	5.41343e-05	0.969901	4.22352e-05	0.0219153	-0.0305609			1.91925	7.92071e-05	2.27313	0.000106264	0.651937	0.821156			1.87765	8.29228e-05	2.22385	0.000116531	0.630022	0.79924
	BAM-I012			11	1.0218	5.01879e-05	0.969793	5.18153e-05	0.0215679	-0.0306722			1.91901	9.76656e-05	2.2728	0.000100976	0.651809	0.821013			1.87806	0.000103844	2.22431	0.000105012	0.630241	0.799445
	BAM-I012			12	1.02197	6.2755e-05	0.969903	6.9608e-05	0.0217339	-0.0305593			1.91902	0.000105463	2.27321	0.000125927	0.651817	0.821191			1.87777	6.60317e-05	2.22433	7.40534e-05	0.630083	0.799457
	BAM-I012	loaded analyte mass	1000 ng	1	1.02193	7.26051e-05	0.968864	7.68693e-05	0.0216905	-0.0316307			1.91813	9.88396e-05	2.26991	0.000193995	0.651349	0.819739			1.87697	9.29383e-05	2.2212	0.000126196	0.629659	0.798049
	BAM-I012			2	1.02172	6.17218e-05	0.968152	6.75178e-05	0.0214889	-0.0323665			1.91755	8.79502e-05	2.2679	0.000103364	0.651047	0.818856			1.87678	8.51746e-05	2.21969	0.000118533	0.629558	0.797367
	BAM-I012			3	1.0214	6.71865e-05	0.968398	8.55223e-05	0.0211768	-0.0321121			1.91852	0.000131257	2.27051	0.00025442	0.651552	0.820006			1.87831	0.00013846	2.22294	0.000257934	0.630375	0.798829
	BAM-I012			4	1.02101	5.54808e-05	0.968603	5.80682e-05	0.0207927	-0.0319003			1.91952	8.62986e-05	2.27264	0.000129319	0.652075	0.82094			1.88002	0.000103346	2.22587	0.000132233	0.631282	0.800148
	BAM-I012			5	1.02022	9.82682e-05	0.968407	7.28252e-05	0.020022	-0.032103			1.92008	9.91988e-05	2.27437	0.000175141	0.652366	0.821705			1.88202	0.000209773	2.22929	0.00033405	0.632344	0.801683
	BAM-I012			6	1.01772	0.000172848	0.96711	9.413e-05	0.0175632	-0.0334429			1.92376	0.000296838	2.28248	0.000576637					1.89027	0.000577788	2.24274	0.000916403
	BAM-I012			7	1.01628	6.8667e-05	0.967357	7.63135e-05	0.0161472	-0.0331873			1.92593	0.000103157	2.28815	0.000181668	0.655411	0.827744			1.89509	0.000107629	2.2515	0.000159229	0.639264	0.811597
	BAM-I012			8	1.01627	6.43866e-05	0.967196	8.89617e-05	0.0161369	-0.0333544			1.92592	0.000133619	2.28792	0.000223234	0.655406	0.827642			1.8951	9.66782e-05	2.25129	0.000158605	0.639269	0.811505
	BAM-I012	loaded analyte mass	1000 ng	1	1.02159	5.3017e-05	0.969226	6.1233e-05	0.0213633	-0.0312573			1.91898	0.000103594	2.27287	0.000122963	0.651796	0.821043			1.87842	8.81446e-05	2.22483	0.000147108	0.630433	0.799679
	BAM-I012			2	1.0215	5.39622e-05	0.969252	4.80496e-05	0.0212701	-0.0312301			1.91916	8.48781e-05	2.27262	0.00011484	0.651888	0.820934			1.87877	8.30951e-05	2.22479	8.5207e-05	0.630618	0.799664
	BAM-I012			3	1.02144	4.65474e-05	0.968832	6.20198e-05	0.0212086	-0.031664			1.91855	0.000102527	2.27192	0.000107626	0.651568	0.820627			1.87829	8.69395e-05	2.22425	8.47277e-05	0.63036	0.799418
	BAM-I012			4	1.02135	4.51259e-05	0.968857	5.03552e-05	0.0211298	-0.0316385			1.9185	6.74113e-05	2.27173	0.00010311	0.651543	0.820541			1.87839	8.14146e-05	2.22423	9.61221e-05	0.630413	0.799411
	BAM-I012			5	1.02136	4.87624e-05	0.968844	3.36848e-05	0.0211354	-0.0316513			1.91864	7.62547e-05	2.27162	8.23764e-05	0.651617	0.820494			1.87852	9.25466e-05	2.22411	0.000103627	0.630482	0.799358
	BAM-I012			6	1.02142	4.66554e-05	0.968779	6.68259e-05	0.021198	-0.0317189			1.91837	9.21076e-05	2.27159	0.00012357	0.651474	0.820482			1.87813	5.48778e-05	2.22395	7.89177e-05	0.630276	0.799284
	BAM-I012			7	1.02132	4.6931e-05	0.968817	4.28023e-05	0.0210989	-0.03168			1.91819	7.7981e-05	2.27083	9.48462e-05	0.651384	0.820145			1.87815	7.62381e-05	2.22342	0.000104197	0.630286	0.799046
	BAM-I012			8	1.02147	4.5924e-05	0.968786	3.98935e-05	0.0212428	-0.0317114			1.91853	9.12624e-05	2.2712	8.66507e-05	0.65156	0.820309			1.87821	9.35194e-05	2.22346	0.00010092	0.630317	0.799066
	BAM-I012			9	1.02157	5.2134e-05	0.968934	4.97563e-05	0.0213379	-0.0315589			1.91862	8.46255e-05	2.27144	9.41144e-05	0.651607	0.820416			1.87812	7.76455e-05	2.22349	9.37578e-05	0.630269	0.799078
	BAM-I012			10	1.02143	4.50196e-05	0.968894	4.04012e-05	0.0212017	-0.0316005			1.9184	7.90984e-05	2.27141	9.83076e-05	0.651492	0.820402			1.87816	7.97206e-05	2.22376	0.000116582	0.63029	0.7992
	BAM-I012			11	1.02135	4.33973e-05	0.968906	4.94032e-05	0.0211237	-0.0315877			1.91839	8.07145e-05	2.27147	8.75139e-05	0.651488	0.820429			1.87829	6.28229e-05	2.224	7.6053e-05	0.630364	0.799306
	BAM-I012			12	1.02155	6.50256e-05	0.968917	6.53107e-05	0.021318	-0.0315766			1.91872	0.000101423	2.27162	0.000115326	0.651661	0.820491			1.87825	8.72696e-05	2.2237	9.37782e-05	0.630343	0.799174
	BAM-I012	aiming intensity 114Cd	220 mV	1	1.0223	6.52977e-05	0.970506	6.63647e-05	0.0220567	-0.0299373			1.92067	0.000117404	2.27607	0.000153341	0.652677	0.822449			1.87878	0.000136105	2.22641	0.000121835	0.63062	0.800392
	BAM-I012			2	1.02227	5.15576e-05	0.970683	6.09767e-05	0.0220256	-0.0297556			1.9204	7.55476e-05	2.27589	0.000110877	0.652531	0.822371			1.87856	8.71567e-05	2.22631	0.00013555	0.630506	0.800346
	BAM-I012			3	1.02249	5.64238e-05	0.970696	5.51024e-05	0.0222398	-0.0297423			1.92077	9.94968e-05	2.27582	0.000131119	0.652725	0.82234			1.87852	9.17298e-05	2.22576	0.000140498	0.630485	0.8001
	BAM-I012			4	1.02269	8.40342e-05	0.971037	6.39056e-05	0.0224368	-0.0293905			1.92105	0.000100065	2.27672	0.000137439	0.65287	0.822738			1.87842	0.000138071	2.22621	0.000116938	0.630433	0.800301
	BAM-I012			5	1.02235	7.73314e-05	0.970665	5.30269e-05	0.0221082	-0.0297734			1.92053	0.000110811	2.276	0.000110166	0.652604	0.82242			1.87854	0.000108636	2.22623	0.00010491	0.630495	0.800312
	BAM-I012			6	1.02244	6.87876e-05	0.971055	6.10022e-05	0.0221875	-0.029372			1.92114	0.000106793	2.27676	0.00014129	0.652919	0.822753			1.87898	8.72401e-05	2.2268	0.000127399	0.630732	0.800566
	BAM-I012			7	1.02254	5.92863e-05	0.971052	6.74856e-05	0.0222879	-0.0293751			1.92104	9.85881e-05	2.27709	0.000121554	0.652869	0.8229			1.8787	7.67094e-05	2.2269	9.75449e-05	0.630581	0.800612
	BAM-I012			8	1.0222	6.92748e-05	0.970661	8.1867e-05	0.0219582	-0.0297778			1.92057	0.000150598	2.27629	0.000132899	0.65262	0.822549			1.87885	0.000121082	2.22686	0.0001262	0.630662	0.800591
	BAM-I012			9	1.02219	6.58848e-05	0.970684	6.86146e-05	0.0219465	-0.0297538			1.9206	9.04624e-05	2.27663	0.000139969	0.652638	0.822696			1.87891	0.000111748	2.22721	0.000118101	0.630692	0.800749
	BAM-I012			10	1.02248	6.818e-05	0.970816	7.26297e-05	0.0222272	-0.0296182			1.92114	0.000114025	2.27707	0.000178332	0.652918	0.822887			1.87891	0.000104689	2.22701	0.00013583	0.630691	0.80066
	BAM-I012			11	1.02242	6.74345e-05	0.971015	5.72744e-05	0.0221724	-0.0294131			1.92136	0.000113595	2.27714	0.000145351	0.653031	0.822921			1.87922	0.000107706	2.22721	0.000126706	0.630859	0.800748
	BAM-I012			12	1.02224	7.86995e-05	0.970753	6.21097e-05	0.0219917	-0.0296828			1.92109	0.000119597	2.27708	0.000146243	0.652893	0.822895			1.8793	0.000109399	2.22755	0.000151706	0.630902	0.800903
	BAM-I012	aiming intensity 114Cd	220 mV	1	1.02234	9.06136e-05	0.969748	7.64085e-05	0.0220969	-0.0307188			1.91943	0.000123855	2.27334	0.000154282	0.652029	0.821249			1.87748	0.000139456	2.22365	0.000169629	0.629933	0.799152
	BAM-I012			2	1.0222	8.67085e-05	0.970144	6.45272e-05	0.0219529	-0.0303105			1.92016	0.000113458	2.27464	0.000150706	0.652408	0.821823			1.87846	0.000129657	2.22525	0.000148893	0.630455	0.79987
	BAM-I012			3	1.02219	7.67498e-05	0.970331	6.84947e-05	0.0219453	-0.0301185			1.9201	0.000124871	2.27472	0.000174181	0.652376	0.821857			1.87842	7.66485e-05	2.22534	9.40092e-05	0.630431	0.799911
	BAM-I012			4	1.022	7.05945e-05	0.970228	5.61604e-05	0.0217631	-0.0302238			1.92004	0.000114743	2.27524	0.000113855	0.652345	0.822086			1.8787	0.000118787	2.22626	0.000137663	0.630582	0.800323
	BAM-I012			5	1.0224	7.28826e-05	0.970421	7.65425e-05	0.0221559	-0.0300258			1.92058	0.000111045	2.27616	0.000151789	0.652626	0.822492			1.87849	0.000101298	2.22629	0.000151455	0.63047	0.800336
	BAM-I012			6	1.02245	6.40693e-05	0.970392	5.46087e-05	0.0222043	-0.0300553			1.9206	0.000115678	2.27651	0.000143829	0.652636	0.822644			1.87842	0.000102081	2.22652	0.000120918	0.630432	0.80044
	BAM-I012			7	1.02235	7.33973e-05	0.970818	6.19962e-05	0.0221028	-0.0296167			1.9212	0.000129913	2.27681	0.000164114	0.652953	0.822775			1.87921	0.000106689	2.22704	0.000103279	0.63085	0.800673
	BAM-I012			8	1.02197	6.44966e-05	0.970362	5.90164e-05	0.0217291	-0.0300856			1.92043	0.000109282	2.27613	0.000119241	0.652548	0.822478			1.87915	8.17481e-05	2.22721	9.88674e-05	0.630819	0.800749
	BAM-I012			9	1.02205	7.60321e-05	0.970749	6.04842e-05	0.0218082	-0.0296873			1.92071	0.000102699	2.27686	0.000144208	0.652697	0.822796			1.87928	0.000115585	2.22774	0.000131624	0.630889	0.800988
	BAM-I012			10	1.0222	5.81734e-05	0.970858	5.50492e-05	0.0219564	-0.0295753			1.92106	0.000105769	2.27769	0.000134042	0.652878	0.823164			1.87934	0.000100691	2.22823	0.000101611	0.630921	0.801208
	BAM-I012			11	1.02239	6.38933e-05	0.971349	5.92583e-05	0.0221445	-0.0290699			1.92163	9.48974e-05	2.27812	9.23686e-05	0.653173	0.823351			1.87954	0.000101688	2.22823	0.000120453	0.631029	0.801207
	BAM-I012			12	1.02234	6.43345e-05	0.971126	6.69881e-05	0.0220914	-0.0292987			1.92145	0.000123597	2.27799	0.000146403	0.653078	0.823295			1.87946	0.000116219	2.22822	0.000139814	0.630986	0.801203
	BAM-I012	aiming intensity 114Cd	320 mV	1	1.02193	6.78746e-05	0.970125	6.96835e-05	0.0216921	-0.0303308			1.91986	0.000102638	2.27446	0.000146629	0.652254	0.821744			1.87867	9.80484e-05	2.22566	0.000101081	0.630562	0.800052
	BAM-I012			2	1.02205	5.87021e-05	0.969813	4.96648e-05	0.0218084	-0.0306519			1.91935	8.35029e-05	2.27369	0.000105613	0.651989	0.821403			1.87795	9.23272e-05	2.22464	0.000125736	0.630181	0.799594
	BAM-I012			3	1.02196	4.66018e-05	0.970032	4.90978e-05	0.0217224	-0.0304263			1.91942	9.73074e-05	2.27407	0.00011241	0.652023	0.821573			1.87817	9.19923e-05	2.22521	0.000110066	0.6303	0.79985
	BAM-I012			4	1.02226	6.31902e-05	0.970484	5.35683e-05	0.0220192	-0.0299607			1.92049	9.77846e-05	2.27542	0.000111246	0.652583	0.822165			1.87867	6.94485e-05	2.22587	8.78051e-05	0.630564	0.800146
	BAM-I012			5	1.02205	4.51907e-05	0.970226	5.52036e-05	0.0218057	-0.0302262			1.92015	8.33835e-05	2.27531	0.000104695	0.652403	0.822118			1.87873	7.21978e-05	2.22624	8.64326e-05	0.630598	0.800312
	BAM-I012			6	1.02217	5.11755e-05	0.970261	4.26594e-05	0.0219313	-0.0301898			1.92019	6.8677e-05	2.27552	8.87147e-05	0.652424	0.82221			1.87854	7.60892e-05	2.22616	0.000123623	0.630493	0.800279
	BAM-I012			7	1.02216	3.38586e-05	0.970507	5.15356e-05	0.0219226	-0.0299367			1.92055	7.63067e-05	2.27578	8.91885e-05	0.652611	0.822325			1.8789	8.82454e-05	2.22644	9.20315e-05	0.630688	0.800402
	BAM-I012			8	1.02215	4.46604e-05	0.970652	4.27716e-05	0.0219127	-0.0297872			1.92093	8.59791e-05	2.27641	9.35979e-05	0.652809	0.822599			1.87929	7.97097e-05	2.22707	8.06243e-05	0.630897	0.800686
	BAM-I012			9	1.02225	3.94546e-05	0.970718	4.93722e-05	0.0220099	-0.0297191			1.92099	5.76222e-05	2.27672	9.48712e-05	0.65284	0.822734			1.87917	6.84312e-05	2.22715	0.00010145	0.63083	0.800725
	BAM-I012			10	1.02202	6.44559e-05	0.970779	5.20778e-05	0.0217782	-0.029656			1.92094	9.43194e-05	2.27691	0.000116237	0.652817	0.82282			1.87956	9.30538e-05	2.22786	0.000114923	0.631039	0.801042
	BAM-I012			11	1.02196	4.34938e-05	0.9706	5.19261e-05	0.0217251	-0.0298408			1.92082	5.27759e-05	2.277	8.80907e-05	0.652751	0.822861			1.87954	8.86715e-05	2.22807	8.28989e-05	0.631026	0.801136
	BAM-I012			12	1.02216	4.67015e-05	0.970719	4.92732e-05	0.0219158	-0.0297186			1.92111	9.40419e-05	2.27707	0.000121238	0.652904	0.822887			1.87947	8.0982e-05	2.2277	9.9107e-05	0.630988	0.800972
	BAM-I012	aiming intensity 114Cd	320 mV	1	1.02227	7.07029e-05	0.97068	6.10885e-05	0.0220243	-0.0297589			1.92038	8.91176e-05	2.27556	0.000110976	0.652521	0.822227			1.87854	9.85904e-05	2.22599	0.00011084	0.630497	0.800203
	BAM-I012			2	1.02197	5.13742e-05	0.970396	5.12614e-05	0.0217287	-0.0300512			1.92035	9.15289e-05	2.27523	9.48632e-05	0.652505	0.822082			1.87907	6.55844e-05	2.22633	7.8949e-05	0.630777	0.800354
	BAM-I012			3	1.02214	4.92058e-05	0.970465	5.41778e-05	0.0219028	-0.0299801			1.92036	8.18396e-05	2.27561	0.000106815	0.652515	0.822248			1.87876	9.56668e-05	2.22631	0.000103482	0.630612	0.800345
	BAM-I012			4	1.02219	4.98463e-05	0.970541	5.40997e-05	0.0219473	-0.0299018			1.92067	8.71715e-05	2.27597	9.81035e-05	0.652675	0.822405			1.87898	6.78696e-05	2.22656	7.59744e-05	0.630727	0.800458
	BAM-I012			5	1.02225	5.69537e-05	0.970576	5.51731e-05	0.0220018	-0.0298653			1.92063	8.97024e-05	2.27583	9.7032e-05	0.652653	0.822343			1.87883	7.68157e-05	2.2263	9.12368e-05	0.630651	0.800341
	BAM-I012			6	1.02214	4.06555e-05	0.970562	4.00395e-05	0.0218956	-0.0298797			1.9206	9.06347e-05	2.27597	0.000113142	0.652636	0.822404			1.879	7.10738e-05	2.22667	7.86828e-05	0.63074	0.800509
	BAM-I012			7	1.02229	5.67101e-05	0.970481	4.31114e-05	0.0220441	-0.0299631			1.92061	7.80848e-05	2.27592	9.70605e-05	0.652641	0.822386			1.87873	8.20008e-05	2.2263	8.37503e-05	0.630597	0.800342
	BAM-I012			8	1.02226	5.37321e-05	0.970601	5.03826e-05	0.0220197	-0.0298396			1.92078	7.9716e-05	2.27609	8.89746e-05	0.652732	0.82246			1.87895	7.41591e-05	2.22652	6.6879e-05	0.630712	0.80044
	BAM-I012			9	1.02234	3.80213e-05	0.97074	4.08706e-05	0.0220897	-0.0296963			1.92087	7.02637e-05	2.2767	7.42732e-05	0.652776	0.822729			1.8789	4.99022e-05	2.22696	6.79835e-05	0.630686	0.800639
	BAM-I012			10	1.02227	5.32331e-05	0.970815	3.42851e-05	0.0220211	-0.0296197			1.92094	8.75706e-05	2.27672	8.9435e-05	0.652814	0.822735			1.8791	0.000106635	2.22713	0.000127132	0.630793	0.800714
	BAM-I012			11	1.02222	6.94971e-05	0.970716	6.33972e-05	0.0219721	-0.029721			1.92069	8.56136e-05	2.27668	9.72197e-05	0.652682	0.82272			1.87894	0.000103838	2.22721	0.000102597	0.63071	0.800748
	BAM-I012			12	1.02224	4.86163e-05	0.970607	4.46922e-05	0.0219936	-0.0298338			1.921	8.34057e-05	2.27702	0.000107682	0.652846	0.822868			1.87921	6.29069e-05	2.22749	0.000104091	0.630852	0.800875
	BAM-I012	aiming intensity 114Cd	420 mV	1	1.02199	4.23081e-05	0.969934	4.27566e-05	0.0217496	-0.0305276			1.91999	6.50752e-05	2.27444	9.38771e-05	0.652322	0.821734			1.87869	7.02741e-05	2.22551	8.99745e-05	0.630573	0.799984
	BAM-I012			2	1.022	4.84431e-05	0.970211	3.6945e-05	0.0217605	-0.0302415			1.92016	7.97344e-05	2.27509	8.5916e-05	0.652406	0.822019			1.87882	6.70824e-05	2.22612	8.26461e-05	0.630646	0.800259
	BAM-I012			3	1.0222	2.82522e-05	0.970357	3.12949e-05	0.0219524	-0.0300914			1.92044	5.07922e-05	2.27574	5.81972e-05	0.652555	0.822307			1.87874	4.81504e-05	2.22633	5.71905e-05	0.630602	0.800355
	BAM-I012			4	1.02202	4.20708e-05	0.970292	4.19727e-05	0.0217811	-0.0301579			1.92047	6.66051e-05	2.27581	6.96119e-05	0.652572	0.822336			1.8791	6.63848e-05	2.22678	8.7617e-05	0.630791	0.800555
	BAM-I012			5	1.02225	4.68401e-05	0.970501	3.75402e-05	0.0220056	-0.0299428			1.92085	6.44891e-05	2.27645	8.30276e-05	0.65277	0.822615			1.87905	6.55269e-05	2.2269	7.32495e-05	0.630764	0.80061
	BAM-I012			6	1.02234	4.49064e-05	0.970694	4.1588e-05	0.0220947	-0.0297445			1.92106	6.52634e-05	2.27691	8.55366e-05	0.652878	0.822819			1.87908	7.18266e-05	2.22715	7.31549e-05	0.630783	0.800724
	BAM-I012			7	1.02204	4.66006e-05	0.970564	4.31491e-05	0.0217965	-0.0298775			1.92065	6.64957e-05	2.27644	8.48326e-05	0.652662	0.822611			1.87924	6.81021e-05	2.22735	6.37247e-05	0.630865	0.800815
	BAM-I012			8	1.02214	4.40779e-05	0.970617	4.40044e-05	0.0219006	-0.0298237			1.92103	8.03897e-05	2.27708	0.000105574	0.652863	0.822896			1.87942	7.34207e-05	2.22776	7.77037e-05	0.630963	0.800995
	BAM-I012			9	1.02222	3.69214e-05	0.970794	3.28345e-05	0.021979	-0.0296407			1.92112	6.00944e-05	2.27736	6.58881e-05	0.652906	0.823017			1.87935	7.67006e-05	2.22785	7.46158e-05	0.630927	0.801038
	BAM-I012			10	1.0221	4.69368e-05	0.970736	4.20258e-05	0.0218584	-0.0297006			1.92121	7.56251e-05	2.27744	8.56491e-05	0.652957	0.82305			1.87968	5.53974e-05	2.22819	6.92951e-05	0.631099	0.801192
	BAM-I012			11	1.0222	5.28945e-05	0.970694	4.97817e-05	0.0219527	-0.0297444			1.92118	7.68852e-05	2.27752	7.34986e-05	0.652939	0.823087			1.87946	7.81541e-05	2.22807	6.6039e-05	0.630986	0.801134
	BAM-I012			12	1.02209	5.00673e-05	0.970679	4.87525e-05	0.0218521	-0.029759			1.92108	7.09739e-05	2.27759	9.76374e-05	0.652887	0.823119			1.87956	6.81529e-05	2.22836	6.07896e-05	0.631035	0.801267
	BAM-I012	aiming intensity 114Cd	420 mV	1	1.02262	5.22279e-05	0.971621	5.2939e-05	0.0223654	-0.0287895			1.922	7.59583e-05	2.27963	0.000113665	0.653367	0.824014			1.87949	7.70709e-05	2.22921	9.0566e-05	0.631002	0.801649
	BAM-I012			2	1.02275	3.80892e-05	0.971719	3.31806e-05	0.0224917	-0.0286888			1.92215	5.21081e-05	2.27977	8.64586e-05	0.653445	0.824076			1.8794	5.45098e-05	2.22907	7.92274e-05	0.630954	0.801584
	BAM-I012			3	1.02257	4.00856e-05	0.971789	3.86395e-05	0.0223194	-0.028617			1.92237	5.13041e-05	2.28015	6.91154e-05	0.653556	0.824243			1.87993	6.02359e-05	2.22983	5.3565e-05	0.631237	0.801924
	BAM-I012			4	1.02257	3.97647e-05	0.971911	3.80542e-05	0.0223169	-0.0284911			1.92248	6.894e-05	2.28067	9.41877e-05	0.653617	0.82447			1.88005	7.26498e-05	2.23034	8.5384e-05	0.6313	0.802153
	BAM-I012			5	1.02254	4.09813e-05	0.971894	3.87519e-05	0.0222914	-0.0285085			1.92245	5.99217e-05	2.28095	8.95818e-05	0.653602	0.824591			1.88007	7.30068e-05	2.23066	8.05613e-05	0.63131	0.8023
	BAM-I012			6	1.02278	3.33293e-05	0.97217	3.39954e-05	0.0225231	-0.0282246			1.92294	5.53061e-05	2.2816	7.48435e-05	0.653854	0.824879			1.88011	5.6497e-05	2.23079	6.73664e-05	0.63133	0.802356
	BAM-I012			7	1.02265	3.58129e-05	0.97217	4.20843e-05	0.0224	-0.028225			1.92305	7.00134e-05	2.28189	8.84458e-05	0.653914	0.825004			1.88046	6.14597e-05	2.23134	6.6943e-05	0.631514	0.802604
	BAM-I012			8	1.02259	3.56568e-05	0.972286	4.56188e-05	0.0223403	-0.0281055			1.92335	7.01325e-05	2.28223	9.23685e-05	0.654066	0.825153			1.88085	5.69476e-05	2.23181	6.59692e-05	0.631726	0.802813
	BAM-I012			9	1.02268	3.84661e-05	0.972217	3.72654e-05	0.0224291	-0.0281764			1.92353	6.37313e-05	2.2828	7.26942e-05	0.654159	0.825402			1.88086	5.96962e-05	2.23217	6.45599e-05	0.63173	0.802973
	BAM-I012			10	1.0224	3.67634e-05	0.972082	3.80066e-05	0.0221547	-0.0283147			1.9233	7.47968e-05	2.28266	9.83387e-05	0.654041	0.825343			1.88116	7.51768e-05	2.23265	8.99324e-05	0.631886	0.803188
	BAM-I012			11	1.02233	3.54653e-05	0.972187	4.00676e-05	0.0220838	-0.0282071			1.92355	5.39271e-05	2.28315	7.09344e-05	0.654174	0.825558			1.88154	7.2791e-05	2.23329	8.43781e-05	0.63209	0.803474
	BAM-I012			12	1.02243	4.80663e-05	0.972275	4.63032e-05	0.0221842	-0.0281163			1.92389	7.07546e-05	2.28368	7.23691e-05	0.654348	0.825788			1.88168	6.5962e-05	2.23358	9.07884e-05	0.632164	0.803604
	BAM-I012	aiming intensity 114Cd	520 mV	1	1.02227	4.9323e-05	0.970449	4.17844e-05	0.0220226	-0.0299968			1.92031	5.46553e-05	2.27521	8.28202e-05	0.652486	0.822073			1.87848	7.00006e-05	2.22565	7.39811e-05	0.630463	0.80005
	BAM-I012			2	1.02233	3.49777e-05	0.970534	3.186e-05	0.0220826	-0.0299092			1.92052	4.40561e-05	2.27556	5.77583e-05	0.652596	0.822227			1.87857	7.02575e-05	2.22586	8.37409e-05	0.630513	0.800145
	BAM-I012			3	1.02214	2.57447e-05	0.970392	3.43297e-05	0.0219024	-0.0300549			1.92043	5.52942e-05	2.27545	6.27764e-05	0.652548	0.822179			1.87882	5.43606e-05	2.22616	6.59579e-05	0.630645	0.800276
	BAM-I012			4	1.02235	4.03757e-05	0.970657	3.70244e-05	0.0220997	-0.0297819			1.92077	6.86162e-05	2.27631	8.69044e-05	0.652724	0.822555			1.87878	6.45354e-05	2.22656	8.98162e-05	0.630624	0.800456
	BAM-I012			5	1.02217	2.66897e-05	0.970668	4.3299e-05	0.0219267	-0.0297705			1.92065	5.89926e-05	2.27634	8.00024e-05	0.652666	0.82257			1.879	3.70758e-05	2.22697	6.45663e-05	0.630739	0.800643
	BAM-I012			6	1.02232	4.12686e-05	0.970902	2.96128e-05	0.0220733	-0.0295297			1.92093	5.53909e-05	2.27692	6.99455e-05	0.652808	0.822822			1.87899	5.78063e-05	2.22721	6.47868e-05	0.630734	0.800749
	BAM-I012			7	1.02231	3.39387e-05	0.970904	3.57402e-05	0.0220676	-0.0295277			1.92109	6.45838e-05	2.27716	7.85988e-05	0.652891	0.822931			1.87916	5.82247e-05	2.22746	5.7779e-05	0.630824	0.800863
	BAM-I012			8	1.02234	4.59612e-05	0.970974	4.72361e-05	0.0220896	-0.0294556			1.92114	7.10225e-05	2.2774	8.449e-05	0.652919	0.823035			1.87917	7.24198e-05	2.22765	7.26345e-05	0.630829	0.800945
	BAM-I012			9	1.02227	4.15379e-05	0.970955	4.28506e-05	0.0220297	-0.029475			1.92133	6.27481e-05	2.27762	8.7526e-05	0.653017	0.823133			1.87947	6.05214e-05	2.228	7.80662e-05	0.630987	0.801103
	BAM-I012			10	1.0223	3.35677e-05	0.97106	3.19448e-05	0.0220544	-0.0293666			1.92151	5.96926e-05	2.27779	6.19366e-05	0.653109	0.823206			1.87959	6.73617e-05	2.22811	7.22587e-05	0.631055	0.801152
	BAM-I012			11	1.02237	3.72723e-05	0.971144	3.30307e-05	0.0221216	-0.0292807			1.92142	5.51631e-05	2.27796	6.36394e-05	0.653063	0.823281			1.87938	7.35889e-05	2.22812	7.78256e-05	0.630942	0.801159
	BAM-I012			12	1.02231	3.98814e-05	0.971144	3.87541e-05	0.022064	-0.0292803			1.92151	4.87525e-05	2.27816	6.65508e-05	0.65311	0.823369			1.87958	6.52609e-05	2.22845	7.76536e-05	0.631046	0.801305
	BAM-I012	aiming intensity 114Cd	520 mV	1	1.02161	3.93568e-05	0.968682	3.61675e-05	0.0213808	-0.0318185			1.91793	5.80696e-05	2.26993	5.69804e-05	0.651248	0.819748			1.87736	6.79642e-05	2.22191	7.11268e-05	0.629867	0.798367
	BAM-I012			2	1.02179	3.32856e-05	0.969037	3.70108e-05	0.0215594	-0.0314527			1.91843	5.77785e-05	2.27071	6.21868e-05	0.65151	0.820094			1.87752	5.19536e-05	2.22228	7.21947e-05	0.62995	0.798535
	BAM-I012			3	1.02151	4.2664e-05	0.968755	4.11771e-05	0.0212823	-0.0317436			1.91817	6.26304e-05	2.27058	6.33617e-05	0.651373	0.820037			1.87778	5.95563e-05	2.22277	5.83939e-05	0.630091	0.798755
	BAM-I012			4	1.02169	3.42988e-05	0.968873	3.10937e-05	0.021459	-0.0316218			1.9185	5.07093e-05	2.27099	5.81741e-05	0.651541	0.820217			1.87777	5.06733e-05	2.22278	6.28263e-05	0.630082	0.798758
	BAM-I012			5	1.02164	5.05724e-05	0.968816	4.42273e-05	0.0214066	-0.0316801			1.91844	6.53493e-05	2.2711	6.95438e-05	0.651514	0.820265			1.87781	6.68635e-05	2.223	7.73157e-05	0.630108	0.798859
	BAM-I012			6	1.02164	3.91275e-05	0.968956	4.99673e-05	0.0214117	-0.0315365			1.91858	7.33191e-05	2.27123	9.78379e-05	0.651586	0.82032			1.87794	5.54658e-05	2.22311	6.86606e-05	0.630174	0.798908
	BAM-I012			7	1.02168	5.91531e-05	0.968989	6.08532e-05	0.0214501	-0.0315023			1.91874	8.08926e-05	2.27158	7.76958e-05	0.651668	0.820475			1.87802	8.63775e-05	2.22337	0.000105562	0.630218	0.799025
	BAM-I012			8	1.02172	4.057e-05	0.968946	3.91388e-05	0.0214873	-0.0315461			1.91872	6.93623e-05	2.27163	9.25742e-05	0.651657	0.820496			1.87793	5.88211e-05	2.22333	8.2406e-05	0.63017	0.799008
	BAM-I012			9	1.02156	4.60141e-05	0.968912	4.07285e-05	0.0213349	-0.0315818			1.91852	6.60142e-05	2.27156	8.48782e-05	0.651554	0.820467			1.87802	6.13556e-05	2.22361	9.01011e-05	0.630219	0.799132
	BAM-I012			10	1.02168	4.94882e-05	0.968949	3.48774e-05	0.021448	-0.0315436			1.91894	6.88625e-05	2.27213	9.56271e-05	0.651774	0.820716			1.87822	7.64716e-05	2.22391	8.72968e-05	0.630326	0.799268
	BAM-I012			11	1.02164	4.46457e-05	0.968935	4.62312e-05	0.0214123	-0.0315576			1.91887	7.66189e-05	2.27206	0.000105141	0.651736	0.820689			1.87822	6.22076e-05	2.22393	8.55198e-05	0.630324	0.799276
	BAM-I012			12	1.02159	4.65604e-05	0.9691	4.91376e-05	0.0213564	-0.0313871			1.91923	5.91673e-05	2.27271	8.49552e-05	0.651924	0.820972			1.87868	6.36751e-05	2.22469	8.06776e-05	0.630567	0.799616
	BAM-I012	aiming intensity 114Cd	620 mV	1	1.02128	4.03133e-05	0.967125	3.65569e-05	0.0210526	-0.0334271			1.91601	6.17667e-05	2.26502	7.19539e-05	0.650245	0.817585			1.87609	5.64202e-05	2.21784	5.53859e-05	0.629192	0.796533
	BAM-I012			2	1.02117	3.28458e-05	0.967175	2.64798e-05	0.0209528	-0.0333759			1.91604	6.01383e-05	2.26519	7.13065e-05	0.650258	0.817659			1.87631	4.73813e-05	2.21822	6.38703e-05	0.629305	0.796706
	BAM-I012			3	1.02116	3.46551e-05	0.967322	3.68025e-05	0.0209368	-0.0332243			1.91623	4.84879e-05	2.26545	5.97025e-05	0.650361	0.817774			1.87653	5.23976e-05	2.21851	6.32487e-05	0.629424	0.796838
	BAM-I012			4	1.02097	3.36836e-05	0.967181	4.31681e-05	0.0207504	-0.0333694			1.91612	5.81517e-05	2.26545	7.48765e-05	0.650301	0.817774			1.87677	4.87486e-05	2.21893	5.20886e-05	0.62955	0.797023
	BAM-I012			5	1.02111	3.48128e-05	0.96729	4.03003e-05	0.0208863	-0.0332566			1.91638	4.25506e-05	2.26626	7.36022e-05	0.650435	0.818133			1.87676	5.21237e-05	2.21942	7.071e-05	0.629549	0.797247
	BAM-I012			6	1.02114	3.26288e-05	0.967494	2.52502e-05	0.0209222	-0.0330458			1.91667	4.04025e-05	2.26666	6.41422e-05	0.650587	0.818309			1.87698	5.82968e-05	2.21973	5.65332e-05	0.629665	0.797387
	BAM-I012			7	1.02119	3.18e-05	0.96754	3.30133e-05	0.0209733	-0.0329986			1.91688	5.8547e-05	2.26693	5.11685e-05	0.650699	0.818428			1.8771	4.71696e-05	2.21988	5.03888e-05	0.629726	0.797455
	BAM-I012			8	1.02118	3.32336e-05	0.967561	3.24052e-05	0.0209578	-0.0329773			1.91687	6.43376e-05	2.26739	7.64211e-05	0.650695	0.818628			1.87712	6.22566e-05	2.22036	5.91736e-05	0.629737	0.79767
	BAM-I012			9	1.02126	4.23276e-05	0.967737	3.28288e-05	0.0210371	-0.0327948			1.91724	4.73963e-05	2.26776	6.3776e-05	0.650885	0.818791			1.87732	6.24477e-05	2.22055	6.37384e-05	0.629848	0.797754
	BAM-I012			10	1.02124	3.99923e-05	0.967731	3.81558e-05	0.0210202	-0.0328011			1.91732	5.83804e-05	2.26824	8.55652e-05	0.650931	0.819002			1.87744	5.52134e-05	2.22105	6.92153e-05	0.62991	0.797982
	BAM-I012			11	1.0212	3.63267e-05	0.967654	3.32947e-05	0.0209745	-0.0328811			1.91747	4.79315e-05	2.26846	6.15504e-05	0.651008	0.819102			1.87767	6.75547e-05	2.22138	7.3495e-05	0.630034	0.798127
	BAM-I012			12	1.02116	3.85093e-05	0.967877	3.8558e-05	0.0209389	-0.0326501			1.91754	6.23532e-05	2.26887	9.34497e-05	0.651045	0.819282			1.87781	6.07626e-05	2.22186	8.09165e-05	0.630106	0.798343
	BAM-I012	aiming intensity 114Cd	620 mV	1	1.02155	3.8014e-05	0.968453	3.52925e-05	0.0213254	-0.0320556			1.91786	5.04568e-05	2.26944	5.41917e-05	0.651211	0.819535			1.87739	7.06572e-05	2.22156	8.13478e-05	0.629885	0.79821
	BAM-I012			2	1.02164	3.66957e-05	0.968431	3.98773e-05	0.0214109	-0.032078			1.91797	4.34502e-05	2.26956	6.32876e-05	0.651268	0.819586			1.87734	7.24181e-05	2.22148	7.45007e-05	0.629857	0.798175
	BAM-I012			3	1.02151	3.29684e-05	0.968363	4.02163e-05	0.0212779	-0.0321478			1.91791	5.66031e-05	2.26956	6.82001e-05	0.651238	0.819586			1.87754	7.45953e-05	2.22178	7.77771e-05	0.62996	0.798308
	BAM-I012			4	1.02134	3.09768e-05	0.968333	4.38816e-05	0.0211177	-0.0321787			1.91803	4.90475e-05	2.26978	4.48259e-05	0.651296	0.819685			1.87795	7.05397e-05	2.22235	7.60311e-05	0.630179	0.798567
	BAM-I012			5	1.02146	3.20707e-05	0.968443	3.2538e-05	0.0212311	-0.0320656			1.91806	5.2024e-05	2.27005	6.91196e-05	0.651315	0.819801			1.87777	6.48731e-05	2.22236	7.56872e-05	0.630084	0.79857
	BAM-I012			6	1.02128	4.65672e-05	0.968402	4.87798e-05	0.0210571	-0.0321083			1.91846	7.00899e-05	2.2707	7.26542e-05	0.651524	0.820089			1.87849	6.76841e-05	2.22339	7.18511e-05	0.630466	0.799032
	BAM-I012			7	1.02101	5.24072e-05	0.968428	4.84526e-05	0.0207931	-0.0320813			1.91864	6.75027e-05	2.27121	0.000106364	0.651614	0.820314			1.87915	9.46603e-05	2.22448	0.000136798	0.630821	0.799521
	BAM-I012			8	1.02075	5.22305e-05	0.968331	5.49267e-05	0.0205398	-0.0321809			1.9194	0.000100415	2.27293	0.000156256	0.652014	0.82107			1.88038	0.000140546	2.22672	0.000214663	0.631474	0.80053
	BAM-I012			9	1.02033	5.13297e-05	0.96819	5.2305e-05	0.0201271	-0.0323274			1.92069	9.51859e-05	2.27602	0.000169651	0.652683	0.82243			1.88242	0.000122179	2.23067	0.000218981	0.632556	0.802303
	BAM-I012			10	1.01994	7.1205e-05	0.968139	4.5146e-05	0.0197393	-0.0323798			1.92147	8.63695e-05	2.2782	0.00012494	0.653092	0.823386			1.88392	0.000134076	2.23367	0.00019271	0.633352	0.803647
	BAM-I012			11	1.01954	4.5713e-05	0.968053	5.53575e-05	0.0193538	-0.0324685			1.92226	7.1692e-05	2.28012	8.47087e-05	0.653501	0.824226			1.88541	7.2544e-05	2.23641	8.81799e-05	0.634148	0.804872
	BAM-I012			12	1.01937	3.59353e-05	0.967913	3.11076e-05	0.0191803	-0.0326128			1.92279	5.17454e-05	2.28107	8.24753e-05	0.653777	0.824644			1.88626	8.00857e-05	2.23773	9.73055e-05	0.634597	0.805464
	BAM-I012	aiming intensity 114Cd	720 mV	1	1.02232	3.88352e-05	0.970643	2.98744e-05	0.0220783	-0.0297963			1.92065	4.94306e-05	2.27609	5.07886e-05	0.652664	0.822459			1.87871	4.0596e-05	2.22639	6.59822e-05	0.630586	0.800381
	BAM-I012			2	1.02224	3.05475e-05	0.970709	2.54868e-05	0.0219994	-0.0297285			1.92081	5.64596e-05	2.27641	5.6061e-05	0.652745	0.822598			1.87901	5.85732e-05	2.22687	6.25192e-05	0.630746	0.800599
	BAM-I012			3	1.02234	2.82469e-05	0.97084	3.43596e-05	0.0220979	-0.0295935			1.92111	4.59257e-05	2.27697	4.89487e-05	0.652903	0.822847			1.87912	4.90454e-05	2.22721	4.74826e-05	0.630805	0.800749
	BAM-I012			4	1.02234	3.39762e-05	0.970845	4.25752e-05	0.022094	-0.0295881			1.92125	5.1746e-05	2.27744	6.80787e-05	0.652975	0.82305			1.87926	5.23025e-05	2.22767	4.50192e-05	0.630881	0.800956
	BAM-I012			5	1.02221	3.5439e-05	0.970887	2.84623e-05	0.0219632	-0.0295454			1.92132	5.18269e-05	2.27759	5.63915e-05	0.653013	0.823118			1.87958	5.81759e-05	2.22811	6.56882e-05	0.63105	0.801155
	BAM-I012			6	1.02214	1.91722e-05	0.970858	2.69348e-05	0.0218993	-0.0295754			1.92151	3.82651e-05	2.27795	6.05967e-05	0.653113	0.823276			1.87989	3.73247e-05	2.22861	5.41007e-05	0.631214	0.801377
	BAM-I012			7	1.0222	3.28167e-05	0.970944	3.31023e-05	0.0219549	-0.029486			1.92179	4.24505e-05	2.27849	6.97321e-05	0.653258	0.823512			1.88006	5.20179e-05	2.22901	6.11023e-05	0.631303	0.801557
	BAM-I012			8	1.02209	3.53476e-05	0.970769	2.74146e-05	0.0218508	-0.0296669			1.92175	6.84669e-05	2.27871	8.69116e-05	0.653234	0.823612			1.88021	5.23196e-05	2.22946	6.31624e-05	0.631383	0.801761
	BAM-I012			9	1.02186	3.06565e-05	0.970643	3.45264e-05	0.0216283	-0.0297964			1.92196	5.63513e-05	2.27894	8.58919e-05	0.653348	0.823711			1.88084	6.52586e-05	2.23018	8.11556e-05	0.63172	0.802083
	BAM-I012			10	1.02166	4.04248e-05	0.970537	2.81227e-05	0.0214264	-0.0299056			1.92202	4.6894e-05	2.27927	5.5563e-05	0.653375	0.823854			1.88127	6.48602e-05	2.23095	8.7579e-05	0.631948	0.802428
	BAM-I012			11	1.02117	4.07292e-05	0.97023	3.54798e-05	0.0209512	-0.0302221			1.92228	9.00011e-05	2.27992	0.000118932	0.653514	0.82414			1.88243	0.000104726	2.23265	0.000134266	0.632563	0.803189
	BAM-I012			12	1.02043	5.10809e-05	0.969804	4.20875e-05	0.0202261	-0.0306611			1.92307	6.98173e-05	2.28157	0.000128607	0.653922	0.824866			1.88456	0.000130383	2.23589	0.000200263	0.633696	0.80464
	BAM-I012	aiming intensity 114Cd	720 mV	1	1.02189	3.1607e-05	0.969309	3.58694e-05	0.0216577	-0.0311722			1.91874	5.40332e-05	2.27147	7.32252e-05	0.65167	0.820425			1.87763	3.38006e-05	2.2228	5.13555e-05	0.630013	0.798767
	BAM-I012			2	1.02197	3.06604e-05	0.969307	3.37978e-05	0.0217323	-0.0311738			1.91896	6.4117e-05	2.27197	8.4132e-05	0.651786	0.820646			1.87771	4.13734e-05	2.22312	6.69114e-05	0.630054	0.798914
	BAM-I012			3	1.02191	3.82242e-05	0.969418	2.91833e-05	0.0216695	-0.031059			1.91909	7.05676e-05	2.27235	6.78712e-05	0.651852	0.820813			1.87795	6.1892e-05	2.22364	6.3879e-05	0.630183	0.799144
	BAM-I012			4	1.02187	4.44381e-05	0.969499	3.4375e-05	0.0216311	-0.0309762			1.91916	6.06702e-05	2.27278	6.51767e-05	0.651889	0.821003			1.87809	5.07812e-05	2.22414	6.10765e-05	0.630258	0.799372
	BAM-I012			5	1.02193	2.92825e-05	0.969536	3.25093e-05	0.0216905	-0.0309376			1.91931	4.7494e-05	2.27307	6.26674e-05	0.651965	0.821131			1.87813	3.85748e-05	2.2243	5.49398e-05	0.630274	0.799441
	BAM-I012			6	1.02178	2.91333e-05	0.969531	2.89334e-05	0.0215451	-0.0309423			1.91936	4.81283e-05	2.27332	6.05978e-05	0.651994	0.821242			1.87845	5.10525e-05	2.22487	6.2562e-05	0.630449	0.799697
	BAM-I012			7	1.0218	3.9945e-05	0.96963	3.64328e-05	0.0215702	-0.0308411			1.9194	5.31413e-05	2.27354	7.80975e-05	0.652012	0.821336			1.87844	5.38112e-05	2.22502	6.05584e-05	0.630441	0.799766
	BAM-I012			8	1.02177	2.88057e-05	0.96953	2.66325e-05	0.0215345	-0.0309438			1.91952	4.49172e-05	2.27377	5.50783e-05	0.652075	0.821438			1.87863	5.09571e-05	2.22533	6.66155e-05	0.63054	0.799903
	BAM-I012			9	1.02183	4.20416e-05	0.969736	3.10716e-05	0.0215915	-0.0307309			1.91978	5.67357e-05	2.27424	6.84372e-05	0.652211	0.821644			1.87877	5.76082e-05	2.22566	6.81692e-05	0.630619	0.800052
	BAM-I012			10	1.02182	3.45051e-05	0.969729	3.70462e-05	0.0215836	-0.0307388			1.91984	5.31161e-05	2.27433	7.42612e-05	0.652242	0.821684			1.87885	4.26686e-05	2.22576	7.0414e-05	0.630658	0.800101
	BAM-I012			11	1.02174	3.00196e-05	0.969788	2.75274e-05	0.0215044	-0.030678			1.92005	3.99243e-05	2.27463	5.04052e-05	0.652352	0.821817			1.8792	5.97411e-05	2.22624	7.73033e-05	0.630847	0.800312
	BAM-I012			12	1.02176	3.36512e-05	0.969711	3.71058e-05	0.0215225	-0.0307576			1.92011	5.30834e-05	2.27496	7.37362e-05	0.652384	0.821964			1.87923	4.53164e-05	2.22652	5.97696e-05	0.630862	0.800441
	BAM-I012	aiming intensity 114Cd	820 mV	1	1.0218	3.65403e-05	0.969233	3.23324e-05	0.0215658	-0.0312499			1.91877	4.99881e-05	2.27162	5.60441e-05	0.651682	0.820495			1.87783	6.57086e-05	2.22316	7.66437e-05	0.630116	0.798929
	BAM-I012			2	1.02192	3.1521e-05	0.969363	3.57825e-05	0.0216797	-0.0311158			1.919	5.9737e-05	2.27224	7.61625e-05	0.651802	0.820765			1.87784	3.88862e-05	2.22351	6.69872e-05	0.630122	0.799085
	BAM-I012			3	1.02194	3.10537e-05	0.969529	2.55118e-05	0.0217007	-0.0309454			1.91924	4.35654e-05	2.27291	5.08032e-05	0.651931	0.821061			1.87804	4.15866e-05	2.22412	4.50108e-05	0.63023	0.79936
	BAM-I012			4	1.02189	3.16216e-05	0.969761	2.5358e-05	0.0216561	-0.0307053			1.91949	4.0597e-05	2.27356	5.99703e-05	0.652057	0.821348			1.87836	5.68899e-05	2.22486	6.44953e-05	0.630401	0.799692
	BAM-I012			5	1.02191	2.51733e-05	0.969753	1.96222e-05	0.0216686	-0.0307144			1.91961	5.0713e-05	2.27371	6.24233e-05	0.652123	0.821412			1.87846	3.75404e-05	2.22497	5.43071e-05	0.630455	0.799743
	BAM-I012			6	1.02195	2.20587e-05	0.969754	2.273e-05	0.0217109	-0.0307131			1.91965	3.92426e-05	2.27397	4.16056e-05	0.652141	0.821529			1.87842	4.48338e-05	2.22514	5.13657e-05	0.63043	0.799818
	BAM-I012			7	1.02195	3.17775e-05	0.96985	2.74688e-05	0.0217131	-0.0306138			1.9198	5.2944e-05	2.27424	5.95052e-05	0.65222	0.821648			1.87856	4.26617e-05	2.2254	4.98823e-05	0.630507	0.799935
	BAM-I012			8	1.02194	2.4564e-05	0.969883	2.55347e-05	0.0217039	-0.0305802			1.9199	4.61743e-05	2.27436	5.44436e-05	0.652272	0.821697			1.87868	5.32961e-05	2.22553	5.91033e-05	0.630568	0.799993
	BAM-I012			9	1.02182	2.84759e-05	0.969845	2.75423e-05	0.0215854	-0.0306191			1.91988	4.74237e-05	2.27448	6.66723e-05	0.652262	0.82175			1.87888	4.75515e-05	2.22591	5.68352e-05	0.630677	0.800164
	BAM-I012			10	1.02179	3.00414e-05	0.969882	2.87811e-05	0.0215539	-0.0305807			1.91985	5.10017e-05	2.27455	4.93094e-05	0.652245	0.821781			1.87891	4.39958e-05	2.22605	4.59058e-05	0.630691	0.800227
	BAM-I012			11	1.02182	3.5849e-05	0.969845	3.53495e-05	0.0215836	-0.0306192			1.91996	5.02375e-05	2.27484	6.66541e-05	0.652307	0.821909			1.87897	4.42986e-05	2.22627	5.93373e-05	0.630723	0.800326
	BAM-I012			12	1.02166	3.26917e-05	0.969678	3.33114e-05	0.0214279	-0.0307908			1.91979	5.95365e-05	2.27465	5.75983e-05	0.652218	0.821824			1.8791	4.26683e-05	2.22642	5.12845e-05	0.63079	0.800396
	BAM-I012	aiming intensity 114Cd	820 mV	1	1.02201	3.41888e-05	0.969517	2.42192e-05	0.0217739	-0.0309576			1.91925	4.73833e-05	2.2728	6.8007e-05	0.651935	0.821013			1.87791	5.29423e-05	2.22385	7.46314e-05	0.630161	0.799239
	BAM-I012			2	1.02184	3.41052e-05	0.969632	1.94669e-05	0.0216071	-0.0308391			1.91942	5.08138e-05	2.27344	5.82709e-05	0.652024	0.821294			1.87839	4.81697e-05	2.22484	7.4346e-05	0.630417	0.799687
	BAM-I012			3	1.02195	3.26955e-05	0.969825	3.68741e-05	0.0217113	-0.0306392			1.91974	4.88578e-05	2.27405	6.15089e-05	0.652191	0.821564			1.87851	4.50477e-05	2.22521	5.61342e-05	0.63048	0.799852
	BAM-I012			4	1.02188	3.11691e-05	0.969853	2.65195e-05	0.0216463	-0.0306108			1.91996	4.85172e-05	2.27453	6.54415e-05	0.652304	0.821775			1.87885	4.94765e-05	2.22583	6.20815e-05	0.630657	0.800129
	BAM-I012			5	1.0218	2.56477e-05	0.969817	2.70883e-05	0.0215624	-0.0306477			1.92003	4.56204e-05	2.27496	6.82765e-05	0.652341	0.82196			1.87907	5.58314e-05	2.22643	6.82394e-05	0.630778	0.800398
	BAM-I012			6	1.02178	2.94518e-05	0.969893	3.80513e-05	0.0215444	-0.0305698			1.92043	6.88908e-05	2.27559	7.51456e-05	0.652551	0.82224			1.8795	4.44671e-05	2.22709	5.97489e-05	0.631007	0.800696
	BAM-I012			7	1.02165	3.34036e-05	0.969849	2.86778e-05	0.0214199	-0.0306145			1.92059	5.57078e-05	2.27592	6.172e-05	0.652631	0.822386			1.87989	6.65661e-05	2.22769	6.72078e-05	0.631211	0.800966
	BAM-I012			8	1.02156	3.12907e-05	0.969781	3.47554e-05	0.0213299	-0.0306847			1.92086	5.02429e-05	2.27662	7.37652e-05	0.652773	0.822693			1.88032	4.21028e-05	2.22858	5.62781e-05	0.631443	0.801363
	BAM-I012			9	1.02105	5.7554e-05	0.969537	4.4107e-05	0.0208322	-0.0309371			1.92101	5.54584e-05	2.27733	8.71068e-05	0.652849	0.823003			1.8814	9.82236e-05	2.23038	0.000147654	0.632017	0.802171
	BAM-I012			10	1.02042	6.11511e-05	0.969117	4.31955e-05	0.0202185	-0.0313699			1.92186	6.06387e-05	2.27904	0.00011523	0.653295	0.823754			1.8834	0.00014309	2.23342	0.000224533	0.633076	0.803535
	BAM-I012			11	1.01927	5.84075e-05	0.968418	4.53142e-05	0.0190876	-0.0320911			1.92288	7.49325e-05	2.28145	0.000129063	0.653824	0.824812			1.88652	0.00015095	2.23832	0.000236098	0.634736	0.805725
	BAM-I012			12	1.01843	4.61934e-05	0.967976	3.33294e-05	0.0182659	-0.0325477			1.9238	7.32556e-05	2.28362	0.000159066	0.6543	0.825764			1.88897	0.000116631	2.24229	0.000217073	0.636034	0.807498
	BAM-I012	aiming intensity 114Cd	920 mV	1	1.02144	3.49895e-05	0.968154	3.3546e-05	0.021209	-0.0323643			1.91742	5.13346e-05	2.26851	6.46243e-05	0.650981	0.819124			1.87718	5.598e-05	2.22091	6.50748e-05	0.629772	0.797915
	BAM-I012			2	1.02149	2.90027e-05	0.968124	3.00989e-05	0.0212611	-0.0323955			1.9178	6.2573e-05	2.26931	9.05069e-05	0.651181	0.819476			1.87746	7.91307e-05	2.22157	0.000112885	0.62992	0.798215
	BAM-I012			3	1.02091	6.18057e-05	0.967882	3.28608e-05	0.0206962	-0.0326455			1.91903	0.000130573	2.27221	0.000294317	0.651819	0.820752			1.87972	0.000218434	2.22566	0.000389429	0.631123	0.800056
	BAM-I012			4	1.02004	5.38736e-05	0.967758	2.94576e-05	0.0198408	-0.032773			1.92152	0.000106059	2.27793	0.000236459	0.653118	0.823266			1.88377	0.000171085	2.23318	0.000304243	0.633278	0.803425
	BAM-I012			5	1.0196	4.29611e-05	0.96751	4.35319e-05	0.0194128	-0.033029			1.92311	8.9236e-05	2.28198	0.000194271	0.653945	0.825045			1.88614	8.22201e-05	2.23811	0.000185754	0.634532	0.805632
	BAM-I012			6	1.01999	5.85117e-05	0.967843	2.50455e-05	0.0197886	-0.0326859			1.92453	5.80342e-05	2.28512	0.000112475	0.654683	0.826417			1.88682	7.12425e-05	2.24034	4.84979e-05	0.634895	0.806628
	BAM-I012			7	1.02164	0.000130414	0.96812	3.25259e-05	0.0214043	-0.0323994			1.92515	5.34954e-05	2.28686	9.7372e-05	0.655002	0.827181			1.88438	0.000214575	2.23844	0.000207148	0.633598	0.805777
	BAM-I012			8	1.0258	0.000257889	0.968757	5.0759e-05					1.92599	7.45695e-05	2.28901	0.00017397	0.655439	0.828118			1.87755	0.000408227	2.23143	0.000403066	0.629965	0.802643
	BAM-I012			9	1.03497	0.000787952	0.969911	6.37504e-05					1.92712	8.05642e-05	2.29278	0.000197991	0.656024	0.829766			1.86203	0.0013799	2.21534	0.00151781
	BAM-I012	aiming intensity 114Cd	920 mV	1	1.02211	2.65387e-05	0.969878	2.75246e-05	0.0218643	-0.0305854			1.91967	5.19225e-05	2.27382	5.92313e-05	0.652152	0.821462			1.87815	4.67347e-05	2.22464	5.62301e-05	0.630287	0.799597
	BAM-I012			2	1.02213	2.81903e-05	0.970075	3.0288e-05	0.0218887	-0.0303814			1.91991	3.1738e-05	2.27454	5.858e-05	0.652281	0.821779			1.87835	4.89611e-05	2.2253	5.6302e-05	0.630392	0.79989
	BAM-I012			3	1.02213	2.88075e-05	0.970223	2.11432e-05	0.0218893	-0.0302292			1.92018	4.16431e-05	2.27496	5.8279e-05	0.652419	0.821961			1.87861	3.81851e-05	2.2257	4.49693e-05	0.63053	0.800072
	BAM-I012			4	1.02216	2.79287e-05	0.970227	2.43532e-05	0.0219167	-0.0302253			1.92027	4.64444e-05	2.27532	6.73701e-05	0.652467	0.822122			1.87864	4.87211e-05	2.226	5.56371e-05	0.63055	0.800206
	BAM-I012			5	1.0221	3.2117e-05	0.970291	3.01271e-05	0.0218619	-0.0301589			1.92027	5.23001e-05	2.27551	6.02325e-05	0.652464	0.822205			1.87874	4.19927e-05	2.2263	5.66178e-05	0.630603	0.800343
	BAM-I012			6	1.02211	3.14511e-05	0.970352	2.26941e-05	0.0218663	-0.0300962			1.92049	4.58309e-05	2.27577	4.94367e-05	0.652582	0.82232			1.87896	5.43749e-05	2.22655	6.55966e-05	0.630716	0.800454
	BAM-I012			7	1.02199	2.3393e-05	0.970313	2.00524e-05	0.021752	-0.030137			1.92035	4.15982e-05	2.27586	6.1594e-05	0.652505	0.822358			1.87903	3.54274e-05	2.22689	4.78985e-05	0.630753	0.800606
	BAM-I012			8	1.02199	2.83385e-05	0.970425	2.76348e-05	0.0217554	-0.0300209			1.92059	4.40655e-05	2.27611	4.80081e-05	0.652635	0.822469			1.87926	5.74688e-05	2.22713	5.78841e-05	0.630879	0.800714
	BAM-I012			9	1.02208	2.11669e-05	0.970397	2.71594e-05	0.0218405	-0.0300504			1.9207	4.91178e-05	2.27643	6.37342e-05	0.65269	0.822608			1.87921	3.4502e-05	2.22725	5.20911e-05	0.630849	0.800767
	BAM-I012			10	1.02205	3.71753e-05	0.970419	2.60076e-05	0.0218127	-0.0300274			1.92066	5.64042e-05	2.27638	6.47042e-05	0.652669	0.822587			1.87922	5.3885e-05	2.22727	4.57934e-05	0.630857	0.800775
	BAM-I012			11	1.02191	2.76972e-05	0.97036	2.91795e-05	0.0216768	-0.0300883			1.92079	4.06875e-05	2.27653	5.31744e-05	0.652737	0.822651			1.8796	3.724e-05	2.22771	5.13567e-05	0.63106	0.800975
	BAM-I012			12	1.02189	2.84166e-05	0.970348	3.40175e-05	0.0216563	-0.0301004			1.92093	4.01402e-05	2.27688	5.93987e-05	0.652807	0.822806			1.87977	4.92552e-05	2.2281	6.95075e-05	0.631151	0.801149
	BAM-I012	aiming intensity 114Cd	1020 mV	1	1.02192	2.73121e-05	0.969317	2.60321e-05	0.0216824	-0.0311638			1.91893	3.21946e-05	2.27224	5.05822e-05	0.651768	0.820766			1.87777	5.53537e-05	2.2235	6.43612e-05	0.630086	0.799084
	BAM-I012			2	1.02188	3.79997e-05	0.96947	3.40044e-05	0.0216409	-0.0310055			1.91917	4.30503e-05	2.2727	6.17803e-05	0.651893	0.820967			1.87808	5.82669e-05	2.22404	6.52695e-05	0.630253	0.799326
	BAM-I012			3	1.02179	3.37098e-05	0.969444	2.15676e-05	0.0215534	-0.0310328			1.91931	4.24005e-05	2.273	5.75076e-05	0.651964	0.8211			1.87838	4.99171e-05	2.22453	7.8848e-05	0.63041	0.799547
	BAM-I012			4	1.02182	3.23644e-05	0.969527	3.91625e-05	0.0215866	-0.0309469			1.91945	4.30248e-05	2.27355	6.31657e-05	0.652041	0.821341			1.87846	4.88884e-05	2.22499	5.84884e-05	0.630454	0.799754
	BAM-I012			5	1.02167	3.15642e-05	0.969569	2.1192e-05	0.021438	-0.0309034			1.91959	4.03491e-05	2.27384	4.56216e-05	0.652113	0.821469			1.87888	4.79384e-05	2.22561	5.59073e-05	0.630675	0.800032
	BAM-I012			6	1.02157	2.83189e-05	0.969519	3.11401e-05	0.0213421	-0.0309549			1.9197	3.51126e-05	2.27418	3.83402e-05	0.652169	0.82162			1.87916	4.7255e-05	2.22616	6.80389e-05	0.630827	0.800278
	BAM-I012			7	1.02159	2.81302e-05	0.969599	2.81719e-05	0.0213623	-0.0308726			1.91997	3.57629e-05	2.27483	4.61428e-05	0.652312	0.821906			1.87939	4.9087e-05	2.22675	5.18766e-05	0.630949	0.800544
	BAM-I012			8	1.02155	3.10873e-05	0.969628	2.83196e-05	0.0213178	-0.0308432			1.92034	4.76901e-05	2.27554	5.27348e-05	0.652501	0.822217			1.87983	5.41511e-05	2.22754	7.11138e-05	0.631184	0.800899
	BAM-I012			9	1.02125	3.47505e-05	0.969492	3.03687e-05	0.0210291	-0.0309831			1.9205	4.85216e-05	2.27618	8.62076e-05	0.652585	0.822498			1.88053	6.80469e-05	2.22881	0.000110924	0.631556	0.801469
	BAM-I012			10	1.02077	4.12187e-05	0.969333	3.28558e-05	0.0205541	-0.0311473			1.92156	6.95414e-05	2.27826	0.000135709	0.653139	0.823411			1.88247	0.000122248	2.23191	0.000201037	0.632585	0.802857
	BAM-I012			11	1.02005	5.06375e-05	0.968986	3.16909e-05	0.0198548	-0.0315053			1.92271	7.50797e-05	2.28101	0.000118555	0.653734	0.824618			1.88491	0.000135935	2.23617	0.000197686	0.633879	0.804763
	BAM-I012			12	1.01965	3.39899e-05	0.968851	2.78799e-05	0.0194626	-0.0316444			1.92342	4.71309e-05	2.28283	6.9179e-05	0.654106	0.825415			1.88635	6.49357e-05	2.23883	9.40682e-05	0.634644	0.805952
	BAM-I012	aiming intensity 114Cd	1020 mV	1	1.02172	1.91504e-05	0.968841	2.66802e-05	0.0214907	-0.0316547			1.91815	3.28475e-05	2.27028	4.63771e-05	0.65136	0.819903			1.87737	3.35131e-05	2.22201	4.37065e-05	0.62987	0.798412
	BAM-I012			2	1.02168	2.25677e-05	0.968958	2.47669e-05	0.0214532	-0.0315339			1.91843	4.24823e-05	2.27093	6.01689e-05	0.65151	0.820189			1.87772	4.80084e-05	2.22273	6.99011e-05	0.630057	0.798736
	BAM-I012			3	1.02182	2.66275e-05	0.969071	2.84922e-05	0.0215841	-0.0314169			1.91873	4.77406e-05	2.27158	5.41044e-05	0.651665	0.820474			1.87776	4.55502e-05	2.22307	5.63212e-05	0.630081	0.79889
	BAM-I012			4	1.02173	2.61136e-05	0.969206	2.66712e-05	0.0215011	-0.0312778			1.91885	5.64127e-05	2.27205	7.03563e-05	0.651725	0.820684			1.87803	4.98589e-05	2.22372	5.63912e-05	0.630224	0.799183
	BAM-I012			5	1.02173	2.07976e-05	0.969255	2.85826e-05	0.0214968	-0.0312279			1.919	4.16669e-05	2.2725	5.19232e-05	0.651806	0.82088			1.87819	3.30533e-05	2.22417	5.89043e-05	0.630309	0.799383
	BAM-I012			6	1.02169	3.28388e-05	0.969299	3.39008e-05	0.0214549	-0.0311822			1.91924	4.70946e-05	2.27308	5.89835e-05	0.651931	0.821136			1.8785	5.2018e-05	2.22483	5.62416e-05	0.630476	0.799681
	BAM-I012			7	1.02156	2.75238e-05	0.969355	2.91902e-05	0.021328	-0.0311246			1.91939	4.09376e-05	2.27338	6.60243e-05	0.65201	0.821266			1.87889	3.7227e-05	2.2254	6.40919e-05	0.630682	0.799938
	BAM-I012			8	1.02155	2.80635e-05	0.969434	2.5818e-05	0.0213259	-0.0310432			1.9197	4.27103e-05	2.27408	4.65337e-05	0.652171	0.821576			1.8792	4.48594e-05	2.2261	6.43122e-05	0.630845	0.80025
	BAM-I012			9	1.02133	3.70732e-05	0.969348	3.33154e-05	0.0211066	-0.0311315			1.91999	4.48855e-05	2.27485	6.69421e-05	0.652319	0.821913			1.87989	6.1923e-05	2.22734	0.000104752	0.631213	0.800806
	BAM-I012			10	1.02094	4.01184e-05	0.969202	3.41193e-05	0.0207275	-0.0312825			1.9209	7.24957e-05	2.27672	0.000144763	0.652795	0.822736			1.8815	0.000123499	2.23002	0.000206857	0.632068	0.802009
	BAM-I012			11	1.02001	4.84236e-05	0.968642	3.92555e-05	0.0198137	-0.0318601			1.92175	9.08709e-05	2.27885	0.000161643	0.653237	0.823669			1.88405	0.000156557	2.23414	0.000238703	0.633424	0.803856
	BAM-I012			12	1.01918	5.60698e-05	0.968244	4.60322e-05	0.0189963	-0.0322712			1.92304	4.87463e-05	2.28177	9.61647e-05	0.65391	0.824949			1.88686	0.000116876	2.23883	0.000194071	0.634913	0.805953
	BAM-I012	aiming intensity 114Cd	320 mV	1	1.02164	5.78869e-05	0.968869	6.29408e-05	0.0214138	-0.0316264			1.91809	7.70142e-05	2.26987	0.000106288	0.651329	0.819723			1.87745	0.000106117	2.22178	0.000110567	0.629915	0.79831
	BAM-I012			2	1.02155	4.50681e-05	0.968739	5.50955e-05	0.0213178	-0.0317598			1.9179	8.03828e-05	2.26955	0.00010479	0.651231	0.819583			1.87745	9.73271e-05	2.22168	0.000121107	0.629914	0.798265
	BAM-I012			3	1.02169	5.36238e-05	0.968588	5.74957e-05	0.0214578	-0.0319162			1.91812	9.58817e-05	2.26977	0.000105401	0.651347	0.819677			1.8774	6.2789e-05	2.22158	8.29377e-05	0.629889	0.79822
	BAM-I012			4	1.02163	6.36705e-05	0.968676	5.36204e-05	0.0214001	-0.0318255			1.91794	8.55599e-05	2.26986	9.85829e-05	0.651254	0.819716			1.87734	8.61692e-05	2.2218	8.60542e-05	0.629854	0.798316
	BAM-I012			5	1.0215	5.82343e-05	0.96858	6.4511e-05	0.0212709	-0.0319244			1.91782	7.79122e-05	2.26987	0.000104222	0.651187	0.819723			1.87745	0.000108852	2.2221	0.000115993	0.629916	0.798452
	BAM-I012			6	1.02157	5.96901e-05	0.968752	4.92567e-05	0.021343	-0.0317462			1.91816	8.85002e-05	2.27038	9.05386e-05	0.651365	0.819948			1.87765	8.73472e-05	2.22244	0.000120941	0.630022	0.798605
	BAM-I012			7	1.02173	5.18855e-05	0.96881	5.03714e-05	0.0215005	-0.031687			1.91843	9.35026e-05	2.27087	0.000122065	0.651505	0.820163			1.87762	8.03521e-05	2.22257	0.000113719	0.630004	0.798662
	BAM-I012			8	1.02165	4.95413e-05	0.968911	7.13022e-05	0.0214165	-0.0315826			1.91841	7.8791e-05	2.27112	0.00012057	0.651498	0.820273			1.87776	9.22361e-05	2.223	0.000124419	0.630081	0.798856
	BAM-I012			9	1.02159	5.98109e-05	0.968892	6.00311e-05	0.0213556	-0.0316019			1.91834	8.32432e-05	2.27086	0.00011679	0.651461	0.820158			1.87781	8.21172e-05	2.22288	9.87608e-05	0.630105	0.798802
	BAM-I012			10	1.02176	5.9251e-05	0.969171	6.72338e-05	0.0215301	-0.0313142			1.91889	8.71361e-05	2.27147	9.28343e-05	0.651746	0.820427			1.87802	7.40191e-05	2.22309	0.000105183	0.630216	0.798897
	BAM-I012			11	1.02184	5.25807e-05	0.969004	4.90342e-05	0.0216056	-0.031486			1.91903	9.60042e-05	2.27157	0.000124828	0.651818	0.82047			1.87801	7.33962e-05	2.22301	8.13869e-05	0.630212	0.798864
	BAM-I012			12	1.02185	4.32399e-05	0.969267	4.29489e-05	0.0216139	-0.0312152			1.91888	7.24741e-05	2.2719	7.98324e-05	0.651741	0.820617			1.87785	7.5028e-05	2.22332	8.80483e-05	0.630127	0.799003
	BAM-I012	aiming intensity 114Cd	320 mV	1	1.02183	4.871e-05	0.968901	5.79946e-05	0.021592	-0.0315925			1.91823	8.60399e-05	2.27013	9.58575e-05	0.651404	0.819835			1.87726	9.59653e-05	2.22164	0.00011065	0.629812	0.798243
	BAM-I012			2	1.02172	4.09623e-05	0.968689	4.76937e-05	0.0214887	-0.0318122			1.9181	4.4539e-05	2.26995	9.35362e-05	0.651336	0.819759			1.87732	6.64062e-05	2.2217	9.65043e-05	0.629847	0.798271
	BAM-I012			3	1.02159	5.52966e-05	0.968422	6.0747e-05	0.0213556	-0.0320872			1.91772	6.92907e-05	2.26966	9.22588e-05	0.651139	0.819631			1.8772	8.00945e-05	2.22171	0.000104306	0.629783	0.798276
	BAM-I012			4	1.02154	3.49453e-05	0.968409	4.05874e-05	0.0213075	-0.0321011			1.9177	7.80373e-05	2.26934	9.05054e-05	0.651128	0.819487			1.87727	7.51698e-05	2.22149	6.8703e-05	0.62982	0.79818
	BAM-I012			5	1.02161	7.54857e-05	0.968651	5.56878e-05	0.0213833	-0.0318505			1.91798	9.15627e-05	2.26975	0.00012354	0.65127	0.819672			1.8774	0.000105648	2.22173	0.000109548	0.629887	0.798288
	BAM-I012			6	1.02199	6.24926e-05	0.968932	5.28791e-05	0.0217504	-0.0315613			1.91815	7.66885e-05	2.27047	0.000120632	0.651361	0.819986			1.87688	8.03366e-05	2.22162	9.96087e-05	0.629611	0.798235
	BAM-I012			7	1.02172	7.2261e-05	0.968883	4.68737e-05	0.021486	-0.0316109			1.91806	8.85118e-05	2.27022	0.000130238	0.651313	0.819875			1.87729	9.77903e-05	2.22196	0.000106707	0.629827	0.798389
	BAM-I012			8	1.02173	4.24083e-05	0.968782	4.25753e-05	0.0214961	-0.0317158			1.91806	7.3434e-05	2.27051	0.000100683	0.651316	0.820003			1.87727	7.13473e-05	2.22222	0.000103844	0.62982	0.798507
	BAM-I012			9	1.02177	5.27358e-05	0.969159	5.01625e-05	0.0215403	-0.0313261			1.91842	8.88197e-05	2.27074	0.00010954	0.651502	0.820104			1.87754	8.86359e-05	2.22235	8.94897e-05	0.629961	0.798563
	BAM-I012			10	1.02176	4.10143e-05	0.969057	4.94302e-05	0.0215256	-0.0314316			1.91844	9.42849e-05	2.271	0.000106684	0.65151	0.82022			1.87758	7.12148e-05	2.22264	7.51233e-05	0.629984	0.798695
	BAM-I012			11	1.02172	4.39209e-05	0.968955	4.34971e-05	0.0214901	-0.0315367			1.91813	6.68667e-05	2.27084	8.80548e-05	0.651348	0.820148			1.87734	8.24237e-05	2.22256	0.00011603	0.629858	0.798658
	BAM-I012			12	1.02171	3.87179e-05	0.968932	5.22683e-05	0.0214736	-0.0315606			1.91821	0.000100088	2.27087	9.34209e-05	0.651392	0.820163			1.87746	0.000100549	2.22263	8.05066e-05	0.629919	0.79869
				Average SE	1.02287	0.000128001	0.969418	6.9341e-05					1.92016	0.000119299	2.27537	0.000158512						0.000218399		0.000263315
				2x Average SE		0.000256002		0.000138682						0.000238598		0.000317024						0.000436799		0.000526631

## Sheet: Cd ICPMS
MC-ICP-MS Neptune Plus @BAM
outlier marked red, will be removed from further calculations
	Sample	Parameter	Descritpion	Block	111Cd/110Cd	SE	112Cd/110Cd	SE	113Cd/110Cd	SE	116Cd/110Cd	SE	112Cd/111Cd	SE	114Cd/111Cd	SE	114Cd/112Cd	SE			ln(111Cd/110Cd)	ln(112Cd/110Cd)	ln(113Cd/110Cd)	ln(116Cd/110Cd)	ln(112Cd/111Cd)	ln(114Cd/111Cd)	ln(114Cd/112Cd)
	BAM-I012	Plasma Power	1100 W	Run number: 2	1.04359	2.11814e-05	1.99768	3.08155e-05	1.02929	1.71367e-05	0.66197	1.59323e-05	1.91423	2.93733e-05	2.35532	3.19959e-05	1.23043	1.17759e-05			0.0426692	0.691985	0.0288733	-0.412535	0.649315	0.856676	0.207361
	BAM-I012			Run number: 3	1.0436	2.05913e-05	1.99768	2.98415e-05	1.02932	1.60526e-05	0.661982	1.76311e-05	1.91422	2.25728e-05	2.35536	2.89878e-05	1.23046	1.25383e-05			0.042676	0.691986	0.0288984	-0.412516	0.64931	0.856695	0.207384
	BAM-I012			Run number: 4	1.04352	2.53273e-05	1.9976	3.28051e-05	1.02926	1.73807e-05	0.66193	1.55731e-05	1.91429	3.14868e-05	2.35534	3.17325e-05	1.2304	1.18734e-05			0.0426005	0.691946	0.0288422	-0.412595	0.649346	0.856686	0.20734
	BAM-I012			Run number: 5	1.04348	2.33614e-05	1.99757	3.61956e-05	1.02924	2.21985e-05	0.661924	2.20818e-05	1.91434	2.61735e-05	2.35546	2.41503e-05	1.23043	1.14926e-05			0.0425575	0.691929	0.028821	-0.412605	0.649372	0.856737	0.207365
	BAM-I012			Run number: 6	1.04355	1.75114e-05	1.9977	3.04603e-05	1.02932	1.70195e-05	0.661993	1.25168e-05	1.91433	2.74985e-05	2.35545	3.10005e-05	1.23043	1.28538e-05			0.0426326	0.691998	0.0289012	-0.412501	0.649366	0.856733	0.207367
	BAM-I012	Plasma Power	1120 W	Run number: 8	1.04301	1.51538e-05	1.99636	2.51232e-05	1.02854	1.53968e-05	0.661223	1.2912e-05	1.91405	2.29177e-05	2.35476	2.34256e-05	1.23025	1.10753e-05			0.0421068	0.691327	0.0281416	-0.413665	0.64922	0.856438	0.207218
	BAM-I012			Run number: 9	1.04297	1.29447e-05	1.99639	2.30599e-05	1.02856	1.43204e-05	0.661252	1.1693e-05	1.91414	2.23161e-05	2.35491	2.39613e-05	1.23027	1.13659e-05			0.0420732	0.691342	0.0281603	-0.41362	0.649269	0.856503	0.207235
	BAM-I012			Run number: 10	1.04297	1.56564e-05	1.99642	2.57613e-05	1.02857	1.44711e-05	0.661256	1.25774e-05	1.91418	2.25459e-05	2.35496	3.12333e-05	1.23027	1.03678e-05			0.042069	0.691357	0.0281655	-0.413614	0.649288	0.856522	0.207234
	BAM-I012			Run number: 11	1.04291	1.53387e-05	1.9964	1.80908e-05	1.02856	1.35258e-05	0.661262	1.07852e-05	1.91426	2.41661e-05	2.35508	2.96765e-05	1.23028	1.18527e-05			0.0420155	0.691347	0.0281601	-0.413605	0.649332	0.856573	0.207241
	BAM-I012			Run number: 12	1.0429	1.50631e-05	1.99639	2.51344e-05	1.02855	1.48291e-05	0.661263	1.18409e-05	1.91427	2.35821e-05	2.35507	2.64219e-05	1.23027	1.00627e-05			0.0420069	0.691341	0.0281478	-0.413603	0.649334	0.856571	0.207237
	BAM-I012	Plasma Power	1140 W	Run number: 14	1.0428	1.33538e-05	1.99571	1.98453e-05	1.02808	1.28871e-05	0.660728	9.09123e-06	1.91379	2.0038e-05	2.35396	2.56661e-05	1.23	1.10422e-05			0.0419121	0.690999	0.0276937	-0.414412	0.649087	0.8561	0.207013
	BAM-I012			Run number: 15	1.04278	1.31498e-05	1.99565	2.113e-05	1.02806	1.45735e-05	0.660694	1.00398e-05	1.91377	1.93495e-05	2.35389	2.51085e-05	1.22997	1.07036e-05			0.041895	0.690972	0.0276695	-0.414465	0.649077	0.856068	0.206992
	BAM-I012			Run number: 16	1.04277	1.21389e-05	1.99576	2.00669e-05	1.02811	1.42043e-05	0.660793	1.04774e-05	1.9139	2.11796e-05	2.35416	2.41147e-05	1.23003	1.04044e-05			0.0418816	0.691026	0.0277236	-0.414314	0.649145	0.856184	0.207039
	BAM-I012			Run number: 17	1.04279	1.14513e-05	1.99572	2.00663e-05	1.02809	1.15559e-05	0.660742	1.22522e-05	1.91382	1.75892e-05	2.354	2.43268e-05	1.23	7.20748e-06			0.0419043	0.691005	0.0276998	-0.414393	0.6491	0.856117	0.207016
	BAM-I012			Run number: 18	1.04279	1.306e-05	1.99574	2.56424e-05	1.0281	1.32579e-05	0.660787	8.55264e-06	1.91384	1.99283e-05	2.35409	2.11085e-05	1.23003	9.294e-06			0.0419027	0.691017	0.0277173	-0.414323	0.649114	0.856153	0.20704
	BAM-I012	Plasma Power	1160 W	Run number: 20	1.04261	1.19984e-05	1.99488	1.98755e-05	1.02742	1.15987e-05	0.65991	1.12005e-05	1.91335	1.91767e-05	2.35244	2.46518e-05	1.22949	8.75395e-06			0.041726	0.690583	0.0270536	-0.415652	0.648857	0.855454	0.206597
	BAM-I012			Run number: 21	1.04263	1.41785e-05	1.9949	1.99935e-05	1.02745	1.48968e-05	0.659938	1.2118e-05	1.91333	1.73307e-05	2.35244	2.64129e-05	1.2295	1.25545e-05			0.0417488	0.690596	0.0270798	-0.415609	0.648847	0.855455	0.206607
	BAM-I012			Run number: 22	1.04263	1.16035e-05	1.99487	1.89969e-05	1.02743	1.16254e-05	0.659931	1.09019e-05	1.91331	2.00062e-05	2.35243	2.54426e-05	1.22951	9.27791e-06			0.0417428	0.69058	0.0270627	-0.41562	0.648837	0.855449	0.206612
	BAM-I012			Run number: 23	1.04264	1.09171e-05	1.99495	1.9744e-05	1.02749	1.30897e-05	0.659969	9.7473e-06	1.91336	1.59601e-05	2.35253	2.1185e-05	1.22953	7.83766e-06			0.0417584	0.690621	0.0271194	-0.415563	0.648862	0.855491	0.206629
	BAM-I012			Run number: 24	1.04264	1.00769e-05	1.99492	1.74967e-05	1.02746	1.07532e-05	0.659941	1.04051e-05	1.91333	1.78984e-05	2.35246	2.29195e-05	1.22951	9.75744e-06			0.0417579	0.690605	0.0270907	-0.415606	0.648847	0.85546	0.206612
	BAM-I012	Plasma Power	1180 W	Run number: 26	1.04237	1.05457e-05	1.99377	1.9045e-05	1.02655	1.26808e-05	0.658784	1.20335e-05	1.91273	1.79349e-05	2.35034	2.53674e-05	1.22879	9.49977e-06			0.0414944	0.690025	0.0262067	-0.417359	0.648531	0.854561	0.206031
	BAM-I012			Run number: 27	1.04235	1.02906e-05	1.99374	1.87593e-05	1.02653	1.29077e-05	0.658776	1.3248e-05	1.91274	1.63593e-05	2.35033	3.13433e-05	1.22877	1.15529e-05			0.0414751	0.690013	0.0261873	-0.417371	0.648538	0.854554	0.206016
	BAM-I012			Run number: 28	1.04235	1.13883e-05	1.99376	1.85288e-05	1.02654	1.37001e-05	0.658791	1.18737e-05	1.91276	1.82096e-05	2.35037	2.7272e-05	1.22878	1.04338e-05			0.0414748	0.690024	0.0261933	-0.417349	0.648549	0.854571	0.206021
	BAM-I012			Run number: 29	1.04235	9.39293e-06	1.99373	2.11839e-05	1.02653	1.52982e-05	0.658765	1.67696e-05	1.91273	1.46815e-05	2.35032	3.23917e-05	1.22878	1.45049e-05			0.0414766	0.69001	0.0261879	-0.417388	0.648533	0.854553	0.20602
	BAM-I012			Run number: 30	1.04231	1.17366e-05	1.99369	2.20039e-05	1.02651	1.54981e-05	0.65874	1.75382e-05	1.91276	1.47166e-05	2.3503	3.0597e-05	1.22875	1.31964e-05			0.0414407	0.689987	0.0261676	-0.417427	0.648547	0.854545	0.205998
	BAM-I012	Plasma Power	1200 W	Run number: 32	1.04185	9.95919e-06	1.99186	2.16628e-05	1.02508	1.40137e-05	0.656934	1.65584e-05	1.91185	2.00315e-05	2.34706	3.52532e-05	1.22764	1.25329e-05			0.0409964	0.68907	0.024772	-0.420172	0.648073	0.853165	0.205092
	BAM-I012			Run number: 33	1.04186	1.0721e-05	1.99188	1.95129e-05	1.02508	1.15043e-05	0.656926	1.43926e-05	1.91186	1.3984e-05	2.34704	2.49672e-05	1.22762	1.2314e-05			0.0410036	0.689078	0.0247724	-0.420184	0.648075	0.853154	0.20508
	BAM-I012			Run number: 34	1.04186	9.49509e-06	1.99191	2.18829e-05	1.02512	1.44484e-05	0.656978	1.55058e-05	1.91187	1.59922e-05	2.34712	3.08074e-05	1.22766	1.13956e-05			0.0410109	0.689092	0.0248096	-0.420104	0.648081	0.85319	0.205109
	BAM-I012			Run number: 35	1.0419	9.27152e-06	1.99204	2.41044e-05	1.02521	1.83255e-05	0.65708	2.11188e-05	1.91192	1.84756e-05	2.34729	4.04786e-05	1.22771	1.35538e-05			0.0410502	0.689158	0.0248995	-0.419949	0.648107	0.853261	0.205153
	BAM-I012			Run number: 36	1.0419	9.77015e-06	1.99207	2.10267e-05	1.02525	1.30518e-05	0.65713	1.38676e-05	1.91196	1.46034e-05	2.34744	2.66345e-05	1.22777	9.60177e-06			0.0410476	0.689177	0.0249341	-0.419874	0.648129	0.853325	0.205196
	BAM-I012	Plasma Power	1220 W	Run number: 38	1.04128	1.04827e-05	1.98969	2.5973e-05	1.0234	1.79925e-05	0.654767	2.02949e-05	1.91082	1.59334e-05	2.34322	3.86951e-05	1.22629	1.53202e-05			0.0404479	0.687979	0.0231299	-0.423475	0.647531	0.851527	0.203996
	BAM-I012			Run number: 39	1.04129	9.79005e-06	1.98975	2.02491e-05	1.02345	1.39302e-05	0.654807	1.63465e-05	1.91085	1.54285e-05	2.34331	3.25025e-05	1.22632	1.23674e-05			0.0404594	0.688007	0.0231763	-0.423414	0.647548	0.851563	0.204015
	BAM-I012			Run number: 40	1.0413	9.00039e-06	1.98982	2.3659e-05	1.02349	1.73386e-05	0.654893	2.12769e-05	1.9109	1.56601e-05	2.34345	4.02459e-05	1.22636	1.39897e-05			0.0404727	0.688045	0.023221	-0.423284	0.647572	0.851624	0.204051
	BAM-I012			Run number: 41	1.04129	9.79752e-06	1.98973	2.15446e-05	1.02343	1.55239e-05	0.654799	1.70916e-05	1.91083	1.41857e-05	2.34325	2.85323e-05	1.2263	1.16137e-05			0.0404618	0.687998	0.0231598	-0.423427	0.647536	0.851539	0.204003
	BAM-I012			Run number: 42	1.04128	9.17569e-06	1.9897	1.90568e-05	1.02341	1.47008e-05	0.654772	1.73898e-05	1.91083	1.52594e-05	2.34323	3.42194e-05	1.22629	1.20441e-05			0.0404488	0.687985	0.0231378	-0.423468	0.647536	0.851528	0.203992
	BAM-I012	Plasma Power	1240 W	Run number: 44	1.04077	9.79729e-06	1.98778	2.31235e-05	1.02192	1.58397e-05	0.652899	1.55104e-05	1.90991	1.95631e-05	2.33988	3.28497e-05	1.22513	1.02319e-05			0.0399609	0.687017	0.0216819	-0.426333	0.647056	0.850099	0.203043
	BAM-I012			Run number: 45	1.04075	9.20597e-06	1.98772	1.8526e-05	1.02189	1.20965e-05	0.65285	1.26189e-05	1.9099	1.42314e-05	2.33981	2.53843e-05	1.2251	8.71112e-06			0.0399373	0.686986	0.0216495	-0.426407	0.647049	0.85007	0.203021
	BAM-I012			Run number: 46	1.04075	8.44148e-06	1.98772	1.71188e-05	1.02188	1.20771e-05	0.652851	1.09227e-05	1.90989	1.47041e-05	2.33982	2.35861e-05	1.2251	1.0808e-05			0.0399383	0.686986	0.021645	-0.426407	0.647047	0.850074	0.203026
	BAM-I012			Run number: 47	1.04078	1.007e-05	1.98781	1.61649e-05	1.02194	9.15951e-06	0.652917	1.06526e-05	1.90993	1.57865e-05	2.33992	2.34678e-05	1.22513	1.07173e-05			0.0399682	0.687036	0.0216991	-0.426306	0.647068	0.850115	0.203047
	BAM-I012			Run number: 48	1.04077	8.8667e-06	1.98776	1.70218e-05	1.0219	1.13892e-05	0.652872	1.21441e-05	1.90989	1.62996e-05	2.33984	2.30631e-05	1.22512	9.36862e-06			0.0399606	0.687008	0.0216681	-0.426374	0.647047	0.850082	0.203035
	BAM-I012	Plasma Power	1260 W	Run number: 50	1.04056	7.96757e-06	1.98692	1.62102e-05	1.02125	7.38072e-06	0.652035	7.78825e-06	1.90948	1.42028e-05	2.33827	1.58741e-05	1.22456	9.06071e-06			0.0397573	0.686586	0.0210268	-0.427657	0.646829	0.849411	0.202582
	BAM-I012			Run number: 51	1.04055	8.36177e-06	1.98692	1.56427e-05	1.02125	9.53047e-06	0.652044	7.86113e-06	1.90949	1.45715e-05	2.33833	1.58186e-05	1.22458	7.66119e-06			0.03975	0.686587	0.0210243	-0.427643	0.646837	0.849437	0.2026
	BAM-I012			Run number: 52	1.04055	8.1082e-06	1.98692	1.43343e-05	1.02126	8.62941e-06	0.652052	6.80996e-06	1.90949	1.18125e-05	2.33836	1.69217e-05	1.2246	7.46638e-06			0.0397481	0.686584	0.0210368	-0.427631	0.646835	0.849449	0.202614
	BAM-I012			Run number: 53	1.04057	9.25672e-06	1.98696	1.50283e-05	1.02126	9.21357e-06	0.652063	7.83978e-06	1.90949	1.25531e-05	2.33836	1.68421e-05	1.2246	6.80855e-06			0.0397684	0.686603	0.021041	-0.427614	0.646835	0.849451	0.202616
	BAM-I012			Run number: 54	1.04055	8.14419e-06	1.98695	1.69927e-05	1.02127	1.00718e-05	0.652057	7.14552e-06	1.90952	1.41147e-05	2.33837	1.64192e-05	1.22459	7.88876e-06			0.0397474	0.686599	0.0210445	-0.427624	0.646851	0.849454	0.202602
	BAM-I012	Plasma Power	1280 W	Run number: 56	1.04069	1.06106e-05	1.98746	1.76887e-05	1.02165	1.0677e-05	0.652578	7.99266e-06	1.90976	1.76741e-05	2.33931	2.16664e-05	1.22492	8.62667e-06			0.0398812	0.686859	0.0214178	-0.426825	0.646978	0.849856	0.202878
	BAM-I012			Run number: 57	1.04063	8.23231e-06	1.98734	1.48644e-05	1.02156	1.02236e-05	0.652479	1.00879e-05	1.90976	1.30486e-05	2.33917	2.11546e-05	1.22485	8.43781e-06			0.0398227	0.686799	0.0213317	-0.426976	0.646977	0.849796	0.20282
	BAM-I012			Run number: 58	1.04067	9.65788e-06	1.98738	1.75777e-05	1.02159	1.27394e-05	0.652485	1.11116e-05	1.90971	1.45426e-05	2.33913	2.33576e-05	1.22486	9.58563e-06			0.0398654	0.686817	0.0213647	-0.426967	0.646952	0.849781	0.202829
	BAM-I012			Run number: 59	1.04068	1.01757e-05	1.98742	1.66482e-05	1.02161	1.11534e-05	0.652499	1.09318e-05	1.90973	1.4057e-05	2.33915	2.47564e-05	1.22486	1.00292e-05			0.0398729	0.686837	0.021379	-0.426946	0.646964	0.849788	0.202824
	BAM-I012			Run number: 60	1.04066	9.28283e-06	1.98738	1.63826e-05	1.0216	9.80297e-06	0.6525	8.2461e-06	1.90973	1.40074e-05	2.33917	2.30345e-05	1.22487	8.33746e-06			0.039855	0.686818	0.0213722	-0.426945	0.646963	0.849797	0.202835
	BAM-I012	Plasma Power	1300 W	Run number: 62	1.04092	8.63722e-06	1.98873	1.62985e-05	1.0226	1.01453e-05	0.653715	9.53384e-06	1.91056	1.46699e-05	2.34172	2.81473e-05	1.22568	9.53435e-06			0.0401031	0.687498	0.02235	-0.425084	0.647395	0.850887	0.203492
	BAM-I012			Run number: 63	1.04094	8.70491e-06	1.98869	1.93073e-05	1.02259	1.16604e-05	0.653709	1.1816e-05	1.91048	1.68276e-05	2.34162	2.55343e-05	1.22567	9.61335e-06			0.0401217	0.687474	0.0223426	-0.425094	0.647352	0.850842	0.20349
	BAM-I012			Run number: 64	1.04092	8.72033e-06	1.98866	1.86922e-05	1.02254	1.15164e-05	0.653662	1.08623e-05	1.91047	1.53391e-05	2.3415	2.35466e-05	1.22561	8.23278e-06			0.040109	0.687459	0.022293	-0.425165	0.64735	0.850793	0.203443
	BAM-I012			Run number: 65	1.04092	8.85575e-06	1.98856	1.78914e-05	1.0225	1.30823e-05	0.6536	1.00872e-05	1.91039	1.77689e-05	2.34139	2.26602e-05	1.22561	9.6932e-06			0.0401052	0.68741	0.0222528	-0.42526	0.647305	0.850747	0.203442
	BAM-I012			Run number: 66	1.04092	1.15629e-05	1.98854	2.3268e-05	1.02247	1.36668e-05	0.653568	1.03449e-05	1.91037	1.8478e-05	2.34127	2.44935e-05	1.22556	8.63726e-06			0.0401077	0.687403	0.0222251	-0.425308	0.647295	0.850694	0.203399
	BAM-I012	Nebulizer flow	1.095 L/min	Run number: 68	1.04129	8.57204e-06	1.98976	1.9694e-05	1.02344	1.44703e-05	0.654805	1.37549e-05	1.91086	1.40267e-05	2.34332	2.45864e-05	1.22632	9.34257e-06			0.0404594	0.688014	0.0231681	-0.423418	0.647554	0.851571	0.204016
	BAM-I012			Run number: 69	1.04135	1.06857e-05	1.98997	2.33313e-05	1.0236	1.46761e-05	0.655009	1.3762e-05	1.91096	1.5357e-05	2.34367	2.6685e-05	1.22644	9.80421e-06			0.040514	0.688119	0.0233212	-0.423106	0.647605	0.85172	0.204115
	BAM-I012			Run number: 70	1.04136	9.53414e-06	1.99002	1.76233e-05	1.02364	1.11399e-05	0.655061	1.25947e-05	1.91098	1.20485e-05	2.34375	2.53342e-05	1.22646	1.02595e-05			0.0405248	0.688142	0.0233669	-0.423027	0.647618	0.851753	0.204135
	BAM-I012			Run number: 71	1.04138	9.08306e-06	1.99002	2.23359e-05	1.02365	1.4965e-05	0.655055	1.79187e-05	1.91095	1.6113e-05	2.34371	3.29806e-05	1.22646	1.17979e-05			0.040542	0.688144	0.0233717	-0.423036	0.647602	0.851735	0.204133
	BAM-I012			Run number: 72	1.04135	1.00531e-05	1.98993	2.21101e-05	1.02356	1.39569e-05	0.654968	1.58048e-05	1.91091	1.7803e-05	2.34355	2.99929e-05	1.22641	1.01696e-05			0.0405196	0.688097	0.0232836	-0.423169	0.647577	0.851665	0.204087
	BAM-I012	Nebulizer flow	1.100 L/min	Run number: 74	1.04173	1.12122e-05	1.99143	1.85978e-05	1.02472	1.20351e-05	0.656446	1.14158e-05	1.91166	1.83443e-05	2.34622	2.6774e-05	1.22732	8.70214e-06			0.0408843	0.688854	0.024421	-0.420914	0.64797	0.852805	0.204835
	BAM-I012			Run number: 75	1.04173	1.01533e-05	1.99143	1.64207e-05	1.02473	1.23254e-05	0.656461	1.33e-05	1.91165	1.52434e-05	2.34626	2.82695e-05	1.22735	9.92095e-06			0.040883	0.688851	0.0244337	-0.420892	0.647968	0.852823	0.204855
	BAM-I012			Run number: 76	1.04172	1.06969e-05	1.99137	2.22622e-05	1.02469	1.57956e-05	0.656426	1.58198e-05	1.91162	1.99269e-05	2.34619	3.68597e-05	1.22733	1.23274e-05			0.0408724	0.688822	0.0243889	-0.420945	0.64795	0.852792	0.204842
	BAM-I012			Run number: 77	1.04171	1.06434e-05	1.99138	2.47512e-05	1.0247	1.68544e-05	0.656405	2.02983e-05	1.91165	1.5201e-05	2.34618	3.73973e-05	1.22731	1.4685e-05			0.0408645	0.68883	0.024401	-0.420977	0.647966	0.852787	0.204821
	BAM-I012			Run number: 78	1.04173	1.05197e-05	1.99144	1.86475e-05	1.02475	1.36504e-05	0.656488	1.51259e-05	1.91167	1.60337e-05	2.34632	2.83171e-05	1.22737	1.11466e-05			0.0408825	0.688858	0.0244499	-0.42085	0.647975	0.852846	0.204871
	BAM-I012	Nebulizer flow	1.105 L/min	Run number: 80	1.04208	1.0323e-05	1.99267	1.84657e-05	1.0257	1.30161e-05	0.657711	1.21314e-05	1.9122	1.68208e-05	2.34842	2.3204e-05	1.22813	8.51279e-06			0.0412213	0.689475	0.0253783	-0.41899	0.648254	0.853744	0.205489
	BAM-I012			Run number: 81	1.04206	1.15753e-05	1.9927	1.95403e-05	1.02572	1.21174e-05	0.657725	1.09598e-05	1.91227	1.29928e-05	2.34854	2.11002e-05	1.22814	8.89679e-06			0.0411973	0.689491	0.0253968	-0.418969	0.648293	0.853796	0.205502
	BAM-I012			Run number: 82	1.04209	9.56636e-06	1.9928	1.80813e-05	1.02578	1.23767e-05	0.657797	1.15075e-05	1.91232	1.51432e-05	2.34863	2.54511e-05	1.22816	7.97596e-06			0.0412259	0.689541	0.0254491	-0.418859	0.648315	0.853833	0.205517
	BAM-I012			Run number: 83	1.04207	8.91026e-06	1.99273	1.85155e-05	1.02575	1.23764e-05	0.657766	1.08143e-05	1.91228	1.23396e-05	2.34858	1.98644e-05	1.22816	8.02003e-06			0.0412102	0.689505	0.0254276	-0.418906	0.648295	0.853813	0.205518
	BAM-I012			Run number: 84	1.04211	1.01847e-05	1.9928	1.83644e-05	1.02581	1.1017e-05	0.657842	1.25161e-05	1.91228	1.72498e-05	2.34864	2.50961e-05	1.22819	1.06647e-05			0.0412485	0.689543	0.0254853	-0.418791	0.648294	0.853836	0.205542
	BAM-I012	Nebulizer flow	1.110 L/min	Run number: 86	1.04236	1.10713e-05	1.9938	1.67856e-05	1.02659	1.22722e-05	0.658861	1.22535e-05	1.91277	1.60255e-05	2.3505	2.4409e-05	1.22884	9.49483e-06			0.041487	0.690042	0.026244	-0.417243	0.648555	0.854627	0.206072
	BAM-I012			Run number: 87	1.04236	9.63013e-06	1.99384	2.09936e-05	1.02661	1.30837e-05	0.658865	1.19219e-05	1.9128	1.59374e-05	2.35052	2.05311e-05	1.22884	9.02709e-06			0.0414911	0.69006	0.0262576	-0.417237	0.648569	0.854638	0.206069
	BAM-I012			Run number: 88	1.04238	1.06097e-05	1.99385	1.81905e-05	1.02662	1.1904e-05	0.658888	1.07145e-05	1.91279	1.75185e-05	2.35057	2.46266e-05	1.22887	7.49983e-06			0.0415051	0.69007	0.0262729	-0.417201	0.648565	0.854657	0.206092
	BAM-I012			Run number: 89	1.04237	1.11471e-05	1.99384	1.66849e-05	1.02662	1.16864e-05	0.658874	1.07259e-05	1.9128	1.34489e-05	2.35057	2.03428e-05	1.22886	7.97526e-06			0.041495	0.690062	0.0262681	-0.417224	0.648567	0.854656	0.206089
	BAM-I012			Run number: 90	1.04239	1.07075e-05	1.9939	1.59957e-05	1.02663	1.10117e-05	0.658912	9.40488e-06	1.91281	1.51359e-05	2.35061	2.42904e-05	1.22887	9.03972e-06			0.0415162	0.69009	0.0262818	-0.417166	0.648574	0.854673	0.206099
	BAM-I012	Nebulizer flow	1.115 L/min	Run number: 92	1.04259	1.12029e-05	1.99461	1.81973e-05	1.02722	1.08773e-05	0.659627	1.11878e-05	1.91313	1.40903e-05	2.3518	1.89573e-05	1.22929	1.03369e-05			0.0417108	0.690451	0.0268515	-0.416081	0.64874	0.85518	0.20644
	BAM-I012			Run number: 93	1.04257	1.13178e-05	1.99458	2.13505e-05	1.02721	1.09884e-05	0.659639	9.88912e-06	1.91314	1.57117e-05	2.35184	2.45238e-05	1.22931	9.1431e-06			0.0416921	0.690435	0.0268505	-0.416062	0.648743	0.855198	0.206454
	BAM-I012			Run number: 94	1.04258	1.12949e-05	1.99457	2.16372e-05	1.02719	9.93242e-06	0.659623	9.92532e-06	1.91312	1.71541e-05	2.35181	2.55768e-05	1.22931	9.67168e-06			0.0416943	0.690431	0.0268281	-0.416088	0.648736	0.855185	0.206449
	BAM-I012			Run number: 95	1.04257	1.37169e-05	1.99463	2.04833e-05	1.02723	1.3019e-05	0.659676	1.04229e-05	1.91318	1.8173e-05	2.35198	2.51808e-05	1.22935	7.52983e-06			0.0416903	0.690459	0.0268647	-0.416006	0.648768	0.855257	0.206489
	BAM-I012			Run number: 96	1.04258	1.03162e-05	1.99463	1.5634e-05	1.02723	1.07744e-05	0.659679	8.1536e-06	1.91316	1.58226e-05	2.35195	2.00809e-05	1.22935	8.65019e-06			0.0417014	0.69046	0.026867	-0.416002	0.648758	0.855243	0.206485
